# Supplementary material for: Poly[{μ3-3-[4-(1H-imidazol-1-yl­methyl)phen­yl]prop-2-enoato-κN:η2:κO}copper(I)]
Source: Acta Crystallogr Sect E Struct Rep Online. 2011 Apr 29;67(Pt 5):m640. doi: 10.1107/S1600536811015005 (PMC3089120; doi:10.1107/S1600536811015005)
Supplement: Supplementary file 2 [file e-67-0m640-Isup2.hkl]

# 
# h,k,l, Fc-squared, Fo-squared, sigma(Fo-squared) and status flag 
# 
data_I
_shelx_title ' I in P3(1)' 
_shelx_refln_list_code          4 
_shelx_F_calc_maximum      111.41 
_exptl_crystal_F_000       444.00 
_reflns_d_resolution_high  0.7692 
 
loop_ 
 _symmetry_equiv_pos_as_xyz 
 'x, y, z' 
 '-y, x-y, z+1/3' 
 '-x+y, -x, z+2/3' 
 
_cell_length_a     9.7894 
_cell_length_b     9.7894 
_cell_length_c    10.4831 
_cell_angle_alpha  90.000 
_cell_angle_beta   90.000 
_cell_angle_gamma 120.000 
 
_shelx_F_squared_multiplier     1.000 
 
loop_ 
 _refln_index_h 
 _refln_index_k 
 _refln_index_l 
 _refln_F_squared_calc 
 _refln_F_squared_meas 
 _refln_F_squared_sigma 
 _refln_observed_status 
  -5   9  -9      240.07      175.97     41.78 o 
  -2   7  -8      390.47      331.69     96.01 o 
  -1   7  -8       10.69        6.75      6.75 o 
   0   7  -8       52.52       33.63     13.03 o 
   1   7  -8       71.11       46.44     14.90 o 
  -5   8  -8       34.30       24.21     14.66 o 
  -2   8  -8       47.05       23.28     13.27 o 
  -1   8  -8      177.24      141.98     43.88 o 
   0   8  -8       15.43       12.69     11.17 o 
   1   8  -8       31.04       27.93     13.03 o 
  -5   9  -8       82.82       86.01     28.51 o 
  -1   9  -8       93.95       79.72     31.42 o 
  -5  10  -8       18.13       11.64     15.36 o 
  -4  10  -8      101.81      131.74     30.84 o 
  -1   5  -7      337.30      329.36     71.57 o 
   0   5  -7        7.71       23.97     13.85 o 
   1   5  -7      251.89      209.02     58.66 o 
  -3   6  -7      147.03      113.35     30.26 o 
  -2   6  -7      334.87      325.17     76.58 o 
  -1   6  -7      481.48      452.49     81.35 o 
   0   6  -7       25.33       38.29     14.78 o 
   1   6  -7       50.19       43.88     10.82 o 
   2   6  -7       58.20       52.60     18.39 o 
  -6   7  -7      224.01      192.49     20.83 o 
  -3   7  -7       30.15       39.80     16.99 o 
  -2   7  -7      213.93      212.98     55.05 o 
  -1   7  -7      145.77      121.97     28.63 o 
   0   7  -7      294.67      264.18     48.65 o 
   1   7  -7      198.18      192.84     38.41 o 
   2   7  -7       35.34       32.12     16.06 o 
   3   7  -7       46.32       53.30     23.39 o 
  -6   8  -7       16.38       14.43     10.59 o 
  -5   8  -7      572.42      615.54     40.50 o 
  -3   8  -7       41.04       29.79     18.50 o 
  -2   8  -7       76.36       82.86     23.04 o 
  -1   8  -7       28.42       36.78     16.41 o 
   0   8  -7      210.41      176.43     44.34 o 
   1   8  -7       18.48       33.52     13.50 o 
   2   8  -7       61.48       47.25     15.25 o 
  -6   9  -7       23.20       -4.42     12.45 o 
  -5   9  -7        5.75        7.33     13.38 o 
  -4   9  -7      157.08      151.18     30.96 o 
  -3   9  -7      188.06      159.79     49.81 o 
  -2   9  -7       76.89       73.55     22.35 o 
  -1   9  -7       21.75       26.65     15.01 o 
   0   9  -7       13.19       21.41     11.41 o 
  -6  10  -7      126.93      138.26     31.07 o 
  -5  10  -7       29.54       30.49     16.88 o 
  -4  10  -7       37.71       11.64     11.41 o 
  -3  10  -7       16.41       21.76     17.22 o 
  -2  10  -7       13.32       19.28     13.04 o 
  -1   4  -6      280.46      282.69     21.18 o 
   0   4  -6      394.62      401.75     28.63 o 
   1   4  -6      433.58      458.66     91.59 o 
   2   4  -6      223.35      211.11     58.19 o 
  -3   5  -6      465.26      444.57     50.51 o 
  -2   5  -6      755.98      804.42     93.80 o 
  -1   5  -6      162.60      158.16     48.88 o 
   0   5  -6      506.85      446.44     38.75 o 
   1   5  -6      148.91      112.07     31.19 o 
   2   5  -6      297.63      290.02     55.63 o 
   3   5  -6      118.47      125.92     30.84 o 
  -6   6  -6       12.13       27.47     10.94 o 
  -5   6  -6      146.57      158.28     19.67 o 
  -4   6  -6      553.94      518.01     68.90 o 
  -3   6  -6     1406.98     1461.05     60.98 o 
  -2   6  -6      235.61      240.56     56.10 o 
  -1   6  -6        3.34        7.80      7.10 o 
   0   6  -6       11.53        7.80      9.43 o 
   1   6  -6      680.27      675.94     50.97 o 
   2   6  -6      647.91      697.24     61.91 o 
   3   6  -6       39.72       29.44     17.69 o 
   4   6  -6       51.05       81.00     20.72 o 
  -6   7  -6      503.94      578.76     34.10 o 
  -5   7  -6      151.88      170.38     20.72 o 
  -4   7  -6      508.26      485.08     77.98 o 
  -3   7  -6      205.43      190.28     44.22 o 
  -2   7  -6      158.08      179.92     54.12 o 
  -1   7  -6      317.94      326.45     72.27 o 
   0   7  -6       73.56       74.48     17.11 o 
   1   7  -6      233.21      207.74     44.69 o 
   2   7  -6        7.48       15.83      9.43 o 
   3   7  -6      205.43      171.31     43.88 o 
   4   7  -6       66.26       65.41     18.27 o 
  -7   8  -6       69.74       68.90     16.64 o 
  -6   8  -6      546.49      608.90     39.10 o 
  -5   8  -6      102.89       86.12     20.25 o 
  -4   8  -6       47.57       54.72      8.88 o 
  -3   8  -6       86.30       99.85     30.96 o 
  -2   8  -6      344.98      357.06     84.96 o 
  -1   8  -6      338.47      308.64     60.87 o 
   0   8  -6       95.84       98.11     17.57 o 
   1   8  -6      135.62      169.22     38.75 o 
   2   8  -6       91.71       60.17     31.89 o 
   3   8  -6       91.77      118.36     31.07 o 
  -7   9  -6       29.85       20.60     15.25 o 
  -6   9  -6       42.03       57.96     20.60 o 
  -5   9  -6       60.04       66.22     22.46 o 
  -4   9  -6      328.06      321.30     29.73 o 
  -3   9  -6        8.93       13.02      9.00 o 
  -2   9  -6       35.25       29.10     12.69 o 
  -1   9  -6       39.59       25.14     17.81 o 
   0   9  -6      163.73      173.17     56.68 o 
   1   9  -6       80.48       49.46     16.41 o 
  -7  10  -6      238.82      271.63     34.45 o 
  -6  10  -6       36.35       -3.72     12.22 o 
  -5  10  -6       75.34       60.63     22.46 o 
  -4  10  -6       64.09       49.74     12.67 o 
  -3  10  -6      181.72      171.61     27.88 o 
  -2  10  -6       66.38       63.04     17.22 o 
  -1  10  -6       42.46       39.39     13.87 o 
  -7  11  -6       77.60       57.72     19.09 o 
  -6  11  -6       13.80       26.77     17.11 o 
  -5  11  -6       40.95        7.56     15.83 o 
  -4  11  -6       37.82       41.78     20.48 o 
  -3  11  -6      144.14      124.64     42.48 o 
  -1   3  -5      293.94      295.37     21.65 o 
   0   3  -5       65.41       72.85     12.22 o 
   1   3  -5      929.13      878.91     42.83 o 
   2   3  -5     1422.03     1366.19     53.65 o 
   3   3  -5       19.25       17.34     12.80 o 
  -5   4  -5      503.93      470.53     28.75 o 
  -3   4  -5      313.12      309.92     21.76 o 
  -2   4  -5      560.15      588.42     26.07 o 
  -1   4  -5      998.18      975.97     33.40 o 
   0   4  -5      933.81     1066.98     64.71 o 
   1   4  -5      422.97      395.23     77.63 o 
   2   4  -5       87.31      114.29     22.00 o 
   3   4  -5      262.19      312.95     64.36 o 
   4   4  -5      338.34      322.84     71.81 o 
  -6   5  -5      925.04      924.18     29.44 o 
  -5   5  -5       97.80       86.01     19.78 o 
  -4   5  -5      696.76      654.41     46.90 o 
  -3   5  -5       26.15       20.95      7.68 o 
  -2   5  -5     1666.16     1617.81     57.38 o 
  -1   5  -5      235.39      223.33     43.29 o 
   0   5  -5       52.84       66.34     11.64 o 
   1   5  -5      125.94      114.08     11.35 o 
   2   5  -5      252.38      257.09     55.28 o 
   3   5  -5     1019.21      970.27    193.77 o 
   4   5  -5       19.76       31.66     18.85 o 
   5   5  -5       78.94       70.29     26.65 o 
  -6   6  -5       60.68       76.81     13.73 o 
  -5   6  -5      882.08      886.54     21.67 o 
  -4   6  -5     1291.64     1331.86     62.26 o 
  -3   6  -5      114.38      138.73     30.26 o 
  -2   6  -5      363.11      346.70     59.59 o 
  -1   6  -5      137.16      141.40     26.42 o 
   0   6  -5      958.76      959.44     56.91 o 
   1   6  -5       76.88      112.31     20.13 o 
   2   6  -5      195.87      221.82     57.03 o 
   3   6  -5      101.69      117.31     28.75 o 
   4   6  -5      217.34      191.21     35.73 o 
   5   6  -5      181.60      156.76     36.78 o 
  -7   7  -5      363.18      339.37     24.32 o 
  -6   7  -5      200.12      223.92     23.39 o 
  -5   7  -5      629.79      654.86     25.19 o 
  -4   7  -5      362.99      379.69     23.74 o 
  -3   7  -5     1112.86     1246.90     48.18 o 
  -2   7  -5      344.54      376.38     87.29 o 
  -1   7  -5      457.20      443.29     78.56 o 
   0   7  -5      308.19      324.94     73.44 o 
   1   7  -5      162.04      119.76     42.13 o 
   2   7  -5      435.40      405.94     87.63 o 
   3   7  -5      126.49      119.99     32.35 o 
   4   7  -5       21.10       14.20      7.10 o 
  -7   8  -5      183.58      191.91     23.51 o 
  -6   8  -5      101.79      117.54     13.16 o 
  -5   8  -5      587.52      652.17     26.02 o 
  -4   8  -5      465.19      495.75     31.42 o 
  -3   8  -5      829.33      887.21     33.79 o 
  -2   8  -5      220.87      250.92     52.60 o 
  -1   8  -5       63.64       54.23     14.20 o 
   0   8  -5      122.75      119.52     23.86 o 
   1   8  -5      317.14      329.59     69.71 o 
   2   8  -5       58.32       80.30     41.43 o 
   3   8  -5       20.76       32.47     12.10 o 
  -7   9  -5       88.45       91.82     23.28 o 
  -6   9  -5      373.96      382.69     22.75 o 
  -5   9  -5      287.67      327.21     22.56 o 
  -4   9  -5        4.06       12.44      9.54 o 
  -3   9  -5        7.21       16.26     10.57 o 
  -2   9  -5      260.31      253.47     30.87 o 
  -1   9  -5      403.62      449.23     83.33 o 
   0   9  -5       11.17       11.41     15.83 o 
   1   9  -5       28.20       28.05     10.36 o 
   2   9  -5       12.61       21.53     15.83 o 
  -8  10  -5       72.75       25.02     13.03 o 
  -7  10  -5       87.87       50.16     15.83 o 
  -6  10  -5       40.96       51.81     13.34 o 
  -5  10  -5       54.29       48.41     13.00 o 
  -4  10  -5      219.56      218.81     44.40 o 
  -3  10  -5       48.22       25.58      8.58 o 
  -2  10  -5      182.71      169.78     26.52 o 
  -1  10  -5       27.44       28.51     13.45 o 
   0  10  -5      135.06      130.00     33.87 o 
  -7  11  -5       48.19       41.90     17.22 o 
  -6  11  -5       31.35       39.69     18.16 o 
  -5  11  -5       44.99       78.10     18.22 o 
  -4  11  -5       87.22       76.40     16.63 o 
  -3  11  -5       33.64       37.08     14.40 o 
  -2  11  -5       78.38       73.55     17.69 o 
   0   2  -4      690.34      736.81     29.56 o 
   1   2  -4      839.03      914.52     66.34 o 
   2   2  -4     1413.93     1345.60     40.15 o 
  -3   3  -4       13.54       20.02      3.49 o 
  -2   3  -4      358.60      349.14     24.56 o 
  -1   3  -4     1594.17     1555.66     45.16 o 
   0   3  -4     2168.93     1924.01     50.39 o 
   1   3  -4      370.65      358.57     41.08 o 
   2   3  -4       91.55       60.03     16.58 o 
   3   3  -4       21.92       20.48      8.15 o 
  -7   4  -4      551.32      545.83    114.52 o 
  -5   4  -4     1654.36     1687.06     48.41 o 
  -4   4  -4      423.68      462.50     13.38 o 
  -3   4  -4     1675.77     1584.18     29.21 o 
  -2   4  -4      964.49     1037.42     48.18 o 
  -1   4  -4     1251.76     1177.77     44.11 o 
   0   4  -4      920.02      885.77     33.40 o 
   1   4  -4     1203.43     1231.08     45.15 o 
   2   4  -4      931.09      872.86     32.00 o 
   3   4  -4      570.63      571.78    111.61 o 
   4   4  -4      251.09      203.55     41.32 o 
  -9   5  -4       35.23       28.28     26.42 o 
  -8   5  -4      248.36      249.29     57.84 o 
  -6   5  -4      203.54      214.49     15.94 o 
  -5   5  -4     1035.32     1013.91     26.36 o 
  -4   5  -4      301.96      371.45     13.60 o 
  -3   5  -4     1191.52     1177.08     31.42 o 
  -2   5  -4      108.51      116.85     28.63 o 
  -1   5  -4     1472.71     1493.86     53.77 o 
   0   5  -4      312.11      302.36     55.63 o 
   1   5  -4      710.62      709.32     59.26 o 
   2   5  -4      116.33      122.57     11.55 o 
   3   5  -4      167.98      140.59     37.94 o 
   4   5  -4       85.11      107.07     36.43 o 
   5   5  -4       12.44       21.88     18.85 o 
 -11   6  -4      318.51      297.12     85.77 o 
  -7   6  -4       47.68       36.89     10.13 o 
  -6   6  -4     1159.37     1141.07     30.43 o 
  -5   6  -4      661.10      630.12     27.55 o 
  -4   6  -4       96.55      137.83     14.78 o 
  -3   6  -4       15.63       20.60     12.45 o 
  -2   6  -4     1125.77     1211.99     41.43 o 
  -1   6  -4     1569.80     1561.83     86.01 o 
   0   6  -4       20.73       18.97     12.34 o 
   1   6  -4      107.21      104.69     21.24 o 
   2   6  -4       88.66       67.34     35.15 o 
   3   6  -4      796.10      673.38    161.54 o 
   4   6  -4      282.26      285.02     60.40 o 
   5   6  -4        2.72        4.89     13.97 o 
   6   6  -4        5.11        2.56      9.08 o 
  -7   7  -4       97.38       96.01     10.23 o 
  -6   7  -4       70.85       51.97      9.89 o 
  -5   7  -4      565.39      585.42     29.33 o 
  -4   7  -4     1766.25     1677.61     38.23 o 
  -3   7  -4      227.11      277.57     17.80 o 
  -2   7  -4      370.42      455.75     31.89 o 
  -1   7  -4      112.11      117.43     24.44 o 
   0   7  -4      235.74      249.29     42.13 o 
   1   7  -4      102.76       85.71     25.84 o 
   2   7  -4      169.70      168.40     29.10 o 
   3   7  -4      143.67      114.17     29.91 o 
   4   7  -4       48.15       48.88     12.92 o 
   5   7  -4       88.12       79.60     31.19 o 
  -8   8  -4       41.11       14.78     12.92 o 
  -7   8  -4      160.04      152.55     13.06 o 
  -6   8  -4      124.26      118.01     16.57 o 
  -5   8  -4      439.07      409.30     20.61 o 
  -4   8  -4      197.50      198.78     20.72 o 
  -3   8  -4       58.56       92.89     14.64 o 
  -2   8  -4      281.30      313.10     22.45 o 
  -1   8  -4       87.76       74.37     15.71 o 
   0   8  -4      478.39      415.33     63.83 o 
   1   8  -4       27.55       11.29     11.52 o 
   2   8  -4       68.19       81.00     26.30 o 
   3   8  -4       17.52       37.82     16.06 o 
  -8   9  -4      112.68      122.90     21.30 o 
  -7   9  -4      246.02      266.58     19.07 o 
  -6   9  -4      190.28      192.85     16.72 o 
  -5   9  -4      303.28      315.89     21.48 o 
  -4   9  -4        0.59       25.38     11.88 o 
  -3   9  -4      526.83      634.64     30.31 o 
  -2   9  -4      250.84      268.06     33.49 o 
  -1   9  -4        6.50        8.14     13.97 o 
   0   9  -4       31.46       27.32     10.16 o 
   1   9  -4      156.85      176.50     26.98 o 
   2   9  -4       93.04      104.93     19.23 o 
  -8  10  -4      117.46      104.28     24.67 o 
  -7  10  -4       19.06       24.40     11.23 o 
  -6  10  -4      158.35      153.30     17.55 o 
  -5  10  -4      288.93      282.46     22.75 o 
  -4  10  -4       43.38       53.60     12.24 o 
  -3  10  -4       42.99       84.97     17.61 o 
  -2  10  -4       65.99       44.07     13.86 o 
  -1  10  -4      157.69      193.56     47.08 o 
   0  10  -4       29.78       47.93     18.73 o 
   1  10  -4       40.81       36.89     21.76 o 
  -8  11  -4       43.94       54.58     22.00 o 
  -7  11  -4       88.12       76.81     23.63 o 
  -6  11  -4      210.10      231.82     60.87 o 
  -5  11  -4       76.70       51.21     19.20 o 
  -4  11  -4       59.52       78.10     25.31 o 
  -3  11  -4       13.52       16.78     11.96 o 
  -2  11  -4      104.36       67.62     24.32 o 
  -1  11  -4       86.36       55.40     23.51 o 
  -7  12  -4        7.48        3.61     15.25 o 
  -6  12  -4        5.39       24.09     23.74 o 
  -5  12  -4      183.52      203.15     29.21 o 
  -2   2  -3      384.36      345.77      8.61 o 
  -1   2  -3      224.43      295.14     30.03 o 
   0   2  -3      254.17      250.57     19.55 o 
   1   2  -3     3191.79     3046.97     53.88 o 
   2   2  -3      827.12      316.69    373.70 o 
  -5   3  -3      472.83      451.59     13.15 o 
  -4   3  -3      906.05      882.53     31.83 o 
  -3   3  -3      411.48      429.21     14.66 o 
  -2   3  -3     2628.37     2506.73     34.91 o 
  -1   3  -3     2987.22     2904.98     50.63 o 
   0   3  -3      150.65      163.28     39.69 o 
   1   3  -3      402.49      375.73     24.17 o 
   2   3  -3      324.94      323.96     14.93 o 
   3   3  -3     2018.44     1922.69     43.04 o 
  -7   4  -3      318.47      288.74     22.21 o 
  -6   4  -3      507.43      449.23     20.28 o 
  -5   4  -3      547.75      566.30     19.90 o 
  -4   4  -3     1634.77     1626.96     32.64 o 
  -3   4  -3      572.09      602.27     42.25 o 
  -2   4  -3      572.50      506.72     22.11 o 
  -1   4  -3      458.99      489.50     24.21 o 
   0   4  -3     3477.30     3511.21     75.76 o 
   1   4  -3     1783.90     1750.59     29.71 o 
   2   4  -3      292.60      346.94     22.90 o 
   3   4  -3      140.06      124.26     28.51 o 
   4   4  -3      758.19      764.01     31.20 o 
  -9   5  -3      231.69      232.30     45.97 o 
  -8   5  -3      113.65       96.51     22.99 o 
  -7   5  -3      436.72      443.81     29.55 o 
  -6   5  -3      132.03      115.36      9.42 o 
  -5   5  -3     1191.29     1130.48     33.91 o 
  -4   5  -3     1220.27     1180.64     23.32 o 
  -3   5  -3      716.98      698.28     25.14 o 
  -2   5  -3      728.71      643.59     26.42 o 
  -1   5  -3     1574.89     1682.98     46.44 o 
   0   5  -3     1629.03     1677.51     61.91 o 
   1   5  -3      563.52      562.43     28.23 o 
   2   5  -3     1306.39     1311.16     30.83 o 
   3   5  -3      215.26      205.07     23.22 o 
   4   5  -3      554.85      559.87     30.14 o 
   5   5  -3      147.80      148.27     29.33 o 
 -11   6  -3       59.17       44.22     14.78 o 
 -10   6  -3       53.01       78.09     27.58 o 
  -9   6  -3        7.31       28.51     18.97 o 
  -8   6  -3      595.64      474.72     59.35 o 
  -7   6  -3     1060.57      987.39     45.27 o 
  -6   6  -3      109.55      138.76     15.25 o 
  -5   6  -3      198.09      207.10     12.77 o 
  -4   6  -3      506.32      474.61     22.75 o 
  -3   6  -3     1282.89     1338.84     36.03 o 
  -2   6  -3      779.65      799.54     38.41 o 
  -1   6  -3       76.10      128.60     21.53 o 
   0   6  -3       56.97      101.48     20.72 o 
   1   6  -3      362.45      356.20     37.59 o 
   2   6  -3      430.59      395.94     22.98 o 
   3   6  -3       80.30       55.51     12.69 o 
   4   6  -3       35.74       62.15     30.96 o 
   5   6  -3        7.54        2.09     10.01 o 
   6   6  -3      168.39      188.07     54.82 o 
 -12   7  -3      115.18       95.20     28.98 o 
  -8   7  -3      356.03      316.76     54.99 o 
  -7   7  -3       79.08       95.80     10.93 o 
  -6   7  -3      647.48      684.56     23.17 o 
  -5   7  -3      938.78      925.78     27.41 o 
  -4   7  -3      109.13      107.85     14.26 o 
  -3   7  -3      381.86      378.29     19.89 o 
  -2   7  -3      323.73      376.36     21.74 o 
  -1   7  -3      774.42      807.80     42.01 o 
   0   7  -3       70.27       68.32     11.22 o 
   1   7  -3      139.93      129.53     15.96 o 
   2   7  -3       84.57       68.32     13.29 o 
   3   7  -3      163.37      178.64     32.70 o 
   4   7  -3       91.59      113.01     34.45 o 
   5   7  -3       19.27       19.90     10.47 o 
  -8   8  -3       95.44       70.79     19.14 o 
  -7   8  -3      172.04      167.22     14.15 o 
  -6   8  -3      328.20      360.23     24.56 o 
  -5   8  -3       28.69       43.11     12.16 o 
  -4   8  -3      950.40      967.76     40.09 o 
  -3   8  -3       73.86      100.52     14.71 o 
  -2   8  -3      226.06      249.21     24.21 o 
  -1   8  -3       70.20       72.96     13.20 o 
   0   8  -3       20.25       11.48      7.91 o 
   1   8  -3       65.50       58.24     10.52 o 
   2   8  -3       50.76       74.53     18.26 o 
   3   8  -3      255.15      301.91     64.07 o 
   4   8  -3       18.13       22.69     14.04 o 
  -8   9  -3      233.63      223.74     18.10 o 
  -7   9  -3       15.34       15.74      8.82 o 
  -6   9  -3      199.02      222.18     17.92 o 
  -5   9  -3      357.19      355.68     29.40 o 
  -4   9  -3      235.71      271.69     20.48 o 
  -3   9  -3       18.97       47.20     18.16 o 
  -2   9  -3       77.68       97.52     21.01 o 
  -1   9  -3       46.06       36.88     16.94 o 
   0   9  -3      308.83      267.20     27.98 o 
   1   9  -3       94.88      104.30     19.18 o 
   2   9  -3        4.67       12.13      8.26 o 
  -9  10  -3      120.51       80.30     30.84 o 
  -8  10  -3       25.40       18.77     11.11 o 
  -7  10  -3      178.61      178.42     17.85 o 
  -6  10  -3       13.58        8.95      8.84 o 
  -5  10  -3      166.70      159.20     18.35 o 
  -4  10  -3      134.30      151.68     25.60 o 
  -3  10  -3      245.42      253.73     22.60 o 
  -2  10  -3      186.23      221.75     24.60 o 
  -1  10  -3       48.90       21.76      8.63 o 
   0  10  -3       16.70       18.59     10.99 o 
   1  10  -3       17.21       48.28     15.51 o 
  -9  11  -3       21.94       16.64     11.64 o 
  -8  11  -3      189.48      196.45     31.19 o 
  -7  11  -3       96.74       87.42     24.73 o 
  -6  11  -3       50.31       32.27     12.45 o 
  -5  11  -3       17.69       11.87     11.05 o 
  -4  11  -3       31.36       43.51     14.51 o 
  -3  11  -3      180.75      217.80     24.50 o 
  -2  11  -3       17.24       18.29      9.47 o 
  -1  11  -3       39.80       26.53     16.80 o 
  -8  12  -3       25.82       33.28     17.34 o 
  -7  12  -3       31.61       29.91     17.11 o 
  -6  12  -3      232.09      233.22     25.11 o 
  -5  12  -3       38.36       48.89     19.73 o 
  -4  12  -3        0.96       -3.03     11.36 o 
   1   1  -2     1609.38     1406.35     10.24 o 
  -3   2  -2      499.75      469.63     19.46 o 
  -1   2  -2      538.47      577.71     14.66 o 
   0   2  -2     3307.72     3052.09     51.56 o 
   1   2  -2      219.89      211.16     13.91 o 
   2   2  -2     2710.06     2594.89     21.57 o 
  -5   3  -2      919.79      872.49     21.19 o 
  -4   3  -2     1729.63     1755.30     56.44 o 
  -3   3  -2     1881.94     1714.76     32.35 o 
  -1   3  -2      339.80      306.66     15.13 o 
   0   3  -2      419.79      430.26     20.37 o 
   1   3  -2     1643.12     1454.07     24.93 o 
   2   3  -2     3311.07     3203.51     42.01 o 
   3   3  -2       38.99       71.42      9.31 o 
  -7   4  -2      308.57      345.23     22.68 o 
  -6   4  -2     1284.78     1292.05     32.07 o 
  -5   4  -2     1162.72     1115.48     18.46 o 
  -4   4  -2     1334.65     1291.65     35.15 o 
  -3   4  -2      840.02      870.30     22.86 o 
  -2   4  -2      424.70      496.13     33.75 o 
   0   4  -2      422.57      498.23     26.53 o 
   1   4  -2     1944.87     1955.35     31.71 o 
   2   4  -2       86.02       63.19      8.68 o 
   3   4  -2     1692.17     1631.25     35.07 o 
   4   4  -2      383.31      341.84     44.28 o 
  -9   5  -2       53.42       53.68     12.35 o 
  -8   5  -2       39.37       31.85      8.33 o 
  -7   5  -2      404.49      400.60     22.01 o 
  -6   5  -2      855.96      853.63     32.20 o 
  -5   5  -2      112.98      111.67      8.76 o 
  -4   5  -2      842.80      811.34     46.49 o 
  -3   5  -2       91.90      137.19     12.74 o 
  -2   5  -2     1178.02     1290.25     31.33 o 
  -1   5  -2     1696.36     1798.08     46.55 o 
   0   5  -2      554.57      595.64     31.54 o 
   1   5  -2      719.14      712.10     26.18 o 
   2   5  -2      182.27      195.73     36.08 o 
   3   5  -2       72.75      138.52     14.73 o 
   4   5  -2      140.56      123.27     14.82 o 
   5   5  -2      277.47      296.78     40.44 o 
 -11   6  -2       46.91       72.97     18.04 o 
 -10   6  -2       30.95       28.11     12.80 o 
  -9   6  -2      798.47      693.72     34.10 o 
  -8   6  -2      150.47      170.02     19.51 o 
  -7   6  -2      141.20      128.27     14.40 o 
  -6   6  -2       31.38       55.35      8.98 o 
  -5   6  -2     1697.29     1688.72     40.42 o 
  -4   6  -2     2141.27     2213.82     49.32 o 
  -3   6  -2      433.91      486.29     19.84 o 
  -2   6  -2        9.53       27.24      8.58 o 
  -1   6  -2      644.27      635.79     34.22 o 
   0   6  -2     2067.00     2167.69    152.05 o 
   1   6  -2      459.69      424.52     16.13 o 
   2   6  -2      523.34      491.08     55.44 o 
   3   6  -2       35.39       49.63     27.17 o 
   4   6  -2      319.39      290.96     31.60 o 
   5   6  -2      203.93      245.10     88.57 o 
   6   6  -2       19.64       27.82     22.58 o 
 -12   7  -2      127.21       87.40     36.78 o 
 -11   7  -2      118.75       88.80     26.65 o 
 -10   7  -2      118.83      114.95     18.38 o 
  -9   7  -2      526.03      491.94     30.96 o 
  -8   7  -2      134.76      146.27     16.61 o 
  -7   7  -2      524.19      551.24     43.47 o 
  -6   7  -2      215.79      217.05     19.01 o 
  -5   7  -2      572.85      556.93     21.74 o 
  -4   7  -2      855.06      860.76     60.58 o 
  -3   7  -2      866.82      904.42     29.74 o 
  -2   7  -2      809.67      754.03     27.86 o 
  -1   7  -2      341.53      364.68     28.80 o 
   0   7  -2      201.58      190.52     18.82 o 
   1   7  -2      617.19      616.94     27.26 o 
   2   7  -2      673.52      683.26     32.70 o 
   3   7  -2       70.59       50.06      8.21 o 
   4   7  -2       81.85      104.66     18.62 o 
   5   7  -2       10.91       13.85      8.09 o 
 -10   8  -2       72.63       96.36     19.67 o 
  -9   8  -2       26.14       20.59      7.89 o 
  -8   8  -2      745.04      703.64     35.16 o 
  -7   8  -2      491.83      490.29     66.05 o 
  -6   8  -2      298.11      289.08     21.01 o 
  -5   8  -2      407.59      382.58     20.38 o 
  -4   8  -2      205.15      207.51     43.12 o 
  -3   8  -2      761.20      753.94     30.18 o 
  -2   8  -2       36.79       62.90     14.43 o 
  -1   8  -2      520.43      500.82     43.99 o 
   0   8  -2       29.04       24.83      6.91 o 
   1   8  -2      142.75      127.25     11.54 o 
   2   8  -2      180.36      172.48     18.11 o 
   3   8  -2      108.16      117.02     19.25 o 
   4   8  -2       61.59       47.78     17.81 o 
  -9   9  -2       38.80       13.34      9.72 o 
  -8   9  -2       42.71       56.49     12.33 o 
  -7   9  -2      159.57      194.46     17.73 o 
  -6   9  -2      516.91      529.14     24.95 o 
  -5   9  -2       70.71       94.45     18.68 o 
  -4   9  -2       22.33       33.28      9.43 o 
  -3   9  -2       52.55       48.22     12.10 o 
  -2   9  -2      280.10      278.37     24.09 o 
  -1   9  -2      132.73      143.76     21.90 o 
   0   9  -2       10.14        6.24      7.77 o 
   1   9  -2       39.86       33.18      9.62 o 
   2   9  -2       11.73        7.20     13.09 o 
   3   9  -2       78.58       50.89     17.60 o 
  -9  10  -2      250.56      180.34     40.03 o 
  -8  10  -2      218.47      180.36     21.90 o 
  -7  10  -2       31.98       29.54     12.11 o 
  -6  10  -2       94.96       99.47     17.22 o 
  -5  10  -2       92.13      124.79     25.02 o 
  -4  10  -2      261.66      311.96     24.29 o 
  -3  10  -2       27.75       46.57     14.40 o 
  -2  10  -2       68.94       92.67     18.52 o 
  -1  10  -2       21.16       12.02      9.31 o 
   0  10  -2       90.78       93.88     18.00 o 
   1  10  -2      102.60      104.49     22.84 o 
  -9  11  -2      167.07      151.65     22.18 o 
  -8  11  -2      105.02       86.69     17.03 o 
  -7  11  -2       99.77      107.98     30.96 o 
  -6  11  -2       10.30        5.49     10.14 o 
  -5  11  -2      432.33      475.08     29.62 o 
  -4  11  -2      163.37      159.86     21.75 o 
  -3  11  -2       51.67       38.93     16.70 o 
  -2  11  -2       72.62       82.36     29.59 o 
  -1  11  -2       39.73       44.21     11.26 o 
  -9  12  -2        0.18       -4.89     10.24 o 
  -8  12  -2      141.18       81.00     37.82 o 
  -7  12  -2      167.96      203.01     34.91 o 
  -6  12  -2        7.56        2.28     10.75 o 
  -5  12  -2       33.90       34.05     15.16 o 
  -4  12  -2       53.85       32.53     14.96 o 
  -3  12  -2      140.86      147.68     23.69 o 
  -1   1  -1     3909.58     3772.02     28.16 o 
   0   1  -1      440.44      413.11     13.44 o 
   1   1  -1     6460.64     6950.50     38.21 o 
  -3   2  -1      124.61      204.67      9.16 o 
  -2   2  -1     2199.28     1887.31     51.85 o 
  -1   2  -1    12411.15    12359.65    265.23 o 
   0   2  -1     1724.41     1670.41     30.38 o 
   1   2  -1      150.90      139.57      7.63 o 
   2   2  -1     1846.13     1819.21     47.60 o 
  -5   3  -1     2333.03     2261.34     27.32 o 
  -4   3  -1     5530.82     5381.91     38.00 o 
  -3   3  -1      621.59      619.72     44.46 o 
  -2   3  -1     1613.02     1520.53     33.93 o 
  -1   3  -1      181.25      162.58     11.64 o 
   0   3  -1     9763.14     9866.88     99.74 o 
   1   3  -1      478.27      525.68     53.30 o 
   2   3  -1      571.80      595.79     33.23 o 
   3   3  -1       17.53       40.48     18.62 o 
  -7   4  -1      623.69      531.59     28.47 o 
  -6   4  -1      343.61      365.52     17.14 o 
  -5   4  -1     1492.69     1467.53     36.25 o 
  -4   4  -1     1726.29     1838.29     56.56 o 
  -3   4  -1     1886.06     2056.44     69.54 o 
  -2   4  -1     1874.70     1792.44     59.18 o 
  -1   4  -1     2065.21     2069.61     39.22 o 
   0   4  -1      382.62      329.67     12.55 o 
   1   4  -1      968.85     1036.33     25.17 o 
   2   4  -1      803.32      827.85     54.35 o 
   3   4  -1      160.42      200.70     19.44 o 
   4   4  -1      453.31      540.63     31.29 o 
  -9   5  -1       71.64       75.26     12.42 o 
  -8   5  -1     1168.34     1122.47     42.07 o 
  -7   5  -1      361.17      333.81     22.49 o 
  -6   5  -1      426.61      401.04     21.26 o 
  -5   5  -1      177.48      157.04     12.77 o 
  -4   5  -1      180.29      251.86     13.46 o 
  -3   5  -1     2757.87     2619.46     42.14 o 
  -2   5  -1      210.45      224.91     13.61 o 
  -1   5  -1      952.93      913.87     24.29 o 
   0   5  -1      256.51      255.88     19.84 o 
   1   5  -1     1543.63     1577.25     48.32 o 
   2   5  -1      721.84      755.35     48.01 o 
   3   5  -1     1168.04     1147.01     52.90 o 
   4   5  -1      543.25      516.74     32.41 o 
   5   5  -1      160.03      159.49     18.89 o 
 -11   6  -1       93.52       88.60     17.52 o 
 -10   6  -1      403.97      392.91     39.87 o 
  -9   6  -1       23.07       28.37     12.22 o 
  -8   6  -1      241.02      248.47     20.97 o 
  -7   6  -1      255.59      230.16     21.82 o 
  -6   6  -1     1420.05     1437.05     31.27 o 
  -5   6  -1      320.17      311.04     16.99 o 
  -4   6  -1      302.67      306.50     16.07 o 
  -3   6  -1      242.08      259.43     15.18 o 
  -2   6  -1     1701.65     1620.79     35.13 o 
  -1   6  -1     1886.43     1783.02     80.17 o 
   0   6  -1       53.81       39.76      5.93 o 
   1   6  -1      250.90      248.26     11.25 o 
   2   6  -1      387.57      400.37     20.98 o 
   3   6  -1      540.54      542.24     23.95 o 
   4   6  -1      131.74      115.16     13.20 o 
   5   6  -1       20.31       31.52      9.31 o 
   6   6  -1       10.99        8.13      6.86 o 
 -12   7  -1       15.29       11.38      9.74 o 
 -11   7  -1      124.15       94.21     22.21 o 
 -10   7  -1       89.00       58.71     23.28 o 
  -9   7  -1      335.31      291.13     30.08 o 
  -8   7  -1      154.84      150.59     18.60 o 
  -7   7  -1      485.73      453.99     26.22 o 
  -6   7  -1     1047.90     1077.55     39.20 o 
  -5   7  -1      348.42      340.25     29.39 o 
  -4   7  -1      564.82      567.10     23.63 o 
  -3   7  -1      281.74      310.47     19.05 o 
  -2   7  -1      579.89      536.82     25.77 o 
  -1   7  -1      149.13      133.03     32.18 o 
   0   7  -1      877.33      846.60     27.59 o 
   1   7  -1      438.94      429.19     16.64 o 
   2   7  -1      184.52      193.10     13.08 o 
   3   7  -1      170.26      161.02     17.72 o 
   4   7  -1       32.19       26.05      7.97 o 
   5   7  -1      188.70      171.83     26.17 o 
 -12   8  -1        1.53      -15.48     17.69 o 
 -11   8  -1       56.95       25.49     15.60 o 
  -9   8  -1      566.04      473.02     50.82 o 
  -8   8  -1      109.99       86.44     15.32 o 
  -7   8  -1       21.04       32.47      8.89 o 
  -6   8  -1      325.23      356.79     27.17 o 
  -5   8  -1     1598.74     1694.81     49.23 o 
  -4   8  -1     1377.33     1300.93     36.45 o 
  -3   8  -1       99.70      188.58     16.02 o 
  -2   8  -1      113.16      161.63     35.67 o 
  -1   8  -1      407.96      410.54     24.47 o 
   0   8  -1      578.15      624.05     29.98 o 
   1   8  -1      133.64      160.81     24.53 o 
   2   8  -1      242.41      196.86     20.81 o 
   3   8  -1       22.62       28.29      7.37 o 
   4   8  -1       59.56       48.35     14.23 o 
 -10   9  -1       26.58       10.71     12.45 o 
  -9   9  -1       20.14       13.06      7.60 o 
  -8   9  -1      228.53      215.27     22.40 o 
  -7   9  -1      232.16      230.38     19.33 o 
  -6   9  -1       62.74       34.05     10.10 o 
  -5   9  -1       28.21       33.08     11.04 o 
  -4   9  -1      412.56      375.56     24.97 o 
  -3   9  -1      510.64      522.93     37.91 o 
  -2   9  -1      155.29      181.13     19.29 o 
  -1   9  -1       30.43       40.27      8.60 o 
   0   9  -1        8.25       10.24      8.17 o 
   1   9  -1      179.28      179.88     27.88 o 
   2   9  -1      145.53      131.16     19.72 o 
   3   9  -1       23.79       11.16      9.82 o 
 -10  10  -1      197.39      183.42     30.84 o 
  -9  10  -1       93.14       82.12     17.41 o 
  -8  10  -1       37.92       38.64     11.04 o 
  -7  10  -1      168.47      162.44     19.14 o 
  -6  10  -1      516.21      517.59     37.22 o 
  -5  10  -1      266.65      275.04     54.58 o 
  -4  10  -1      121.20      128.48     19.42 o 
  -3  10  -1       37.01       94.18     28.98 o 
  -2  10  -1       84.84      117.74     20.73 o 
  -1  10  -1      389.36      439.68     24.03 o 
   0  10  -1       36.75       36.10     12.07 o 
   1  10  -1       21.11       16.95     11.11 o 
  -9  11  -1      113.07      113.54     31.25 o 
  -8  11  -1       31.43       29.57      8.48 o 
  -7  11  -1       74.03       77.66     17.59 o 
  -6  11  -1      305.23      322.94     24.56 o 
  -5  11  -1       51.76       36.15     13.26 o 
  -4  11  -1       58.15       80.37     18.17 o 
  -3  11  -1       28.28       27.70     14.31 o 
  -2  11  -1       87.56      103.20     15.74 o 
  -1  11  -1       93.38      101.98     16.78 o 
  -9  12  -1      133.72      137.75     24.37 o 
  -8  12  -1       89.05       99.00     32.53 o 
  -7  12  -1        6.11       10.19      7.96 o 
  -6  12  -1       34.11       41.72     15.01 o 
  -5  12  -1       35.64       43.83     13.60 o 
  -4  12  -1      164.58      220.08     25.24 o 
  -3  12  -1        1.29        2.56      9.77 o 
  -1   1   0     2560.70     2351.04     74.25 o 
   0   1   0     2395.18     2299.16     26.07 o 
   1   1   0     9550.22     9481.10     49.96 o 
  -3   2   0     2364.36     2314.17     22.35 o 
  -2   2   0      524.09      624.79     11.74 o 
  -1   2   0     9438.00     9448.84     56.32 o 
   0   2   0      440.57      535.03     10.57 o 
   1   2   0     3470.27     3267.94     36.63 o 
   2   2   0     1256.20     1168.52     23.93 o 
  -5   3   0      821.72      810.19     20.63 o 
  -4   3   0      383.84      447.00     11.27 o 
  -3   3   0     2437.58     2727.87     23.69 o 
  -2   3   0     3285.13     3094.23     47.84 o 
  -1   3   0     2770.97     2738.56     45.74 o 
   0   3   0     2406.53     2723.02     24.91 o 
   1   3   0     1760.54     1811.92     29.32 o 
   2   3   0      791.02      797.94     24.84 o 
   3   3   0     1908.28     1868.89    107.54 o 
  -7   4   0      115.33      125.45     28.46 o 
  -6   4   0      471.68      451.56     24.96 o 
  -5   4   0     1729.94     1940.80     41.81 o 
  -4   4   0     3279.20     3267.64     35.19 o 
  -3   4   0     1693.34     1718.60     20.87 o 
  -2   4   0     1352.13     1233.14     16.06 o 
  -1   4   0      360.62      406.17      9.75 o 
   0   4   0     3387.03     3327.66     34.68 o 
   1   4   0     2008.56     2001.56     24.92 o 
   2   4   0      729.54      730.89     24.01 o 
   3   4   0      800.30      765.23     35.02 o 
   4   4   0      297.00      349.88     28.11 o 
  -9   5   0     1137.42     1160.41     50.33 o 
  -8   5   0      141.06      127.60     16.93 o 
  -7   5   0      133.45      140.01     14.90 o 
  -6   5   0      306.54      323.56     18.12 o 
  -5   5   0     3522.19     3917.26     65.52 o 
  -4   5   0     2113.61     2089.31     33.57 o 
  -3   5   0      708.12      687.46     17.61 o 
  -2   5   0      959.37      936.40     24.52 o 
  -1   5   0     1882.99     2019.77     40.55 o 
   0   5   0     3708.02     3877.81     84.75 o 
   1   5   0      450.11      482.99     13.83 o 
   2   5   0      282.25      273.77     12.73 o 
   3   5   0      497.62      487.41     21.64 o 
   4   5   0      763.25      754.94     28.77 o 
   5   5   0      193.31      177.57     16.83 o 
 -11   6   0       83.56       55.93      9.54 o 
 -10   6   0       94.45       93.26     22.52 o 
  -9   6   0       95.29       83.87     14.50 o 
  -8   6   0      464.16      453.54     28.81 o 
  -7   6   0      770.62      776.58     29.88 o 
  -6   6   0       29.40       32.28     19.20 o 
  -5   6   0      405.25      430.36     22.60 o 
  -4   6   0      646.56      609.75     19.79 o 
  -3   6   0     2061.92     1941.07     26.91 o 
  -2   6   0      525.20      521.16     36.27 o 
  -1   6   0      277.55      277.58     12.45 o 
   0   6   0       30.45       32.74      6.52 o 
   1   6   0      572.60      556.64     16.84 o 
   2   6   0     1230.90     1236.38     35.04 o 
   3   6   0       63.25       67.95      9.55 o 
   4   6   0      209.19      207.51     14.21 o 
   5   6   0       15.57       17.03      6.63 o 
   6   6   0       70.47       46.57     10.14 o 
 -12   7   0       70.72       66.98     11.59 o 
 -11   7   0       72.19       60.01     12.44 o 
 -10   7   0      201.41      163.29     19.96 o 
  -9   7   0        2.13        0.71      4.36 o 
  -8   7   0      310.55      335.02     35.96 o 
  -7   7   0      155.88      160.89     26.59 o 
  -6   7   0      591.50      584.85     20.85 o 
  -5   7   0      323.52      318.61     26.96 o 
  -4   7   0      880.25      821.51     28.17 o 
  -3   7   0       96.32      134.46     26.19 o 
  -2   7   0      155.64      170.16     16.01 o 
  -1   7   0      804.17      808.45     51.04 o 
   0   7   0      133.47      138.17     13.43 o 
   1   7   0      302.52      330.31     16.38 o 
   2   7   0       69.39       59.57      9.35 o 
   3   7   0      176.47      192.34     19.40 o 
   4   7   0      133.62      145.11     13.80 o 
   5   7   0       66.68       58.37     15.94 o 
 -12   8   0       27.73       -2.68     14.08 o 
 -11   8   0      204.26      205.37     26.35 o 
 -10   8   0      134.09       93.86     16.76 o 
  -9   8   0      197.28      146.54     25.84 o 
  -8   8   0      231.50      194.21     21.10 o 
  -7   8   0      298.85      314.59     26.79 o 
  -6   8   0     1256.46     1263.92     38.93 o 
  -5   8   0      436.25      418.61     24.91 o 
  -4   8   0      340.49      332.15     24.76 o 
  -3   8   0      145.95      181.12     17.07 o 
  -2   8   0      433.25      467.21     25.25 o 
  -1   8   0      352.15      376.20     20.15 o 
   0   8   0      205.66      173.34     14.83 o 
   1   8   0      116.93      121.16     14.06 o 
   2   8   0       44.72       27.77      7.94 o 
   3   8   0      213.22      231.68     28.49 o 
   4   8   0       10.28        5.01      9.43 o 
 -11   9   0       28.18       29.79     15.13 o 
 -10   9   0       81.22       44.85     13.56 o 
  -9   9   0      353.43      354.95     45.56 o 
  -8   9   0      136.46      137.20     17.44 o 
  -7   9   0       59.30       48.37     18.50 o 
  -6   9   0       59.03       41.84     13.33 o 
  -5   9   0      714.56      712.42     31.35 o 
  -4   9   0     1134.10     1155.28     38.73 o 
  -3   9   0      105.89      107.60     27.87 o 
  -2   9   0        6.84       16.79     12.79 o 
  -1   9   0      209.65      208.76     15.78 o 
   0   9   0      356.06      410.43     28.63 o 
   1   9   0      122.26      161.77     17.49 o 
   2   9   0       28.90       32.79      9.00 o 
   3   9   0       35.39       20.90     10.51 o 
 -11  10   0       39.43       45.04     21.30 o 
 -10  10   0       40.91       16.83     15.65 o 
  -9  10   0      122.29      111.36     18.08 o 
  -8  10   0       37.66       28.91     10.27 o 
  -7  10   0      178.56      166.07     28.50 o 
  -6  10   0      237.42      242.31     25.66 o 
  -5  10   0      212.73      214.65     20.77 o 
  -4  10   0      101.94      121.14     17.48 o 
  -3  10   0      189.74      183.34     22.81 o 
  -2  10   0      157.99      168.59     16.67 o 
  -1  10   0       70.98       67.79     18.56 o 
   0  10   0       41.36       39.29     12.71 o 
   1  10   0       39.08       29.65     11.66 o 
 -10  11   0       42.67       44.99     17.57 o 
  -9  11   0       30.51       42.83     15.60 o 
  -8  11   0      204.39      277.80     46.61 o 
  -7  11   0      141.38      148.09     21.95 o 
  -6  11   0       18.46       40.01     21.12 o 
  -5  11   0       92.32       87.63     19.90 o 
  -4  11   0       71.51       98.68     19.62 o 
  -3  11   0      193.19      223.89     23.66 o 
  -2  11   0       26.51       41.60     14.66 o 
  -1  11   0       45.63       53.23     12.60 o 
   0  11   0       42.57       36.63     16.47 o 
  -9  12   0       30.66       20.37     13.17 o 
  -8  12   0        9.37       13.61      9.06 o 
  -7  12   0       66.43       69.86     20.08 o 
  -6  12   0       76.04      100.34     17.84 o 
  -5  12   0       72.31       78.15     27.06 o 
  -4  12   0       30.68       20.46     13.54 o 
  -3  12   0        0.21        1.46      9.62 o 
  -1   1   1      442.90      410.09      5.35 o 
   0   1   1     4026.17     3875.08     32.34 o 
   1   1   1    11919.37    11796.20    100.80 o 
  -3   2   1      250.02      219.02      8.77 o 
  -2   2   1     1940.53     1990.63     17.29 o 
  -1   2   1     6523.74     6868.42     48.24 o 
   0   2   1     1985.09     1776.02     19.89 o 
   1   2   1     1705.30     1560.55     18.14 o 
   2   2   1     2026.30     1911.20     20.93 o 
  -5   3   1      260.25      264.57     19.36 o 
  -4   3   1     1828.04     1868.83     22.08 o 
  -3   3   1     9720.39    10119.25    111.25 o 
  -2   3   1      200.65      187.23     10.79 o 
  -1   3   1      139.31      210.97      7.63 o 
   0   3   1      636.31      666.18     23.03 o 
   1   3   1     1860.62     2019.09     23.88 o 
   2   3   1     2825.22     2720.63     29.89 o 
   3   3   1      233.61      230.50     16.12 o 
  -7   4   1      306.79      312.00     16.17 o 
  -6   4   1     1593.33     1497.97     25.16 o 
  -5   4   1      945.79      893.96     20.62 o 
  -4   4   1      409.33      409.76     14.71 o 
  -3   4   1      535.25      569.24     16.27 o 
  -2   4   1     1866.15     1780.27     24.55 o 
  -1   4   1     5371.60     5181.36     48.41 o 
   0   4   1     1831.44     1976.72     48.39 o 
   1   4   1      263.87      343.99     11.66 o 
   2   4   1      353.59      356.27     15.19 o 
   3   4   1      491.89      477.45     24.54 o 
   4   4   1     1227.88     1235.56     27.95 o 
  -9   5   1      413.04      426.73     24.58 o 
  -8   5   1      100.08      187.12     15.24 o 
  -7   5   1      549.77      532.07     27.25 o 
  -6   5   1     1798.96     1765.93     32.60 o 
  -5   5   1      235.46      236.86     21.18 o 
  -4   5   1      970.13      978.82     27.47 o 
  -3   5   1      573.65      553.15     17.03 o 
  -2   5   1     2251.39     2150.97     29.79 o 
  -1   5   1     1274.11     1243.87     22.01 o 
   0   5   1      186.37      158.43     10.41 o 
   1   5   1      321.30      314.49     12.64 o 
   2   5   1      277.40      286.47     13.37 o 
   3   5   1     1604.05     1753.54     34.34 o 
   4   5   1       29.77       37.63      7.25 o 
   5   5   1      254.70      277.16     16.69 o 
 -11   6   1       61.68       60.00      9.29 o 
 -10   6   1      127.57      109.40     11.60 o 
  -9   6   1      515.85      515.33     26.95 o 
  -8   6   1      115.85      142.52     14.79 o 
  -7   6   1      147.37      124.72     12.56 o 
  -6   6   1       46.27       48.00      7.49 o 
  -5   6   1     1484.35     1492.79     35.29 o 
  -4   6   1      881.37      857.20     21.38 o 
  -3   6   1       22.11       50.46      6.91 o 
  -2   6   1      298.88      326.03     12.27 o 
  -1   6   1      445.89      428.66     14.76 o 
   0   6   1     1449.25     1470.52     40.20 o 
   1   6   1     1103.60     1111.79     22.75 o 
   2   6   1      295.98      294.71     14.69 o 
   3   6   1       71.98       61.91      9.57 o 
   4   6   1      541.75      612.23     23.63 o 
   5   6   1      297.20      307.23     18.91 o 
   6   6   1       34.31       44.53      9.53 o 
 -12   7   1       47.83       42.14     15.77 o 
 -11   7   1       63.36       38.52      9.11 o 
 -10   7   1       41.65       27.00      7.22 o 
  -9   7   1      146.61      171.54     18.84 o 
  -8   7   1      388.19      394.18     23.26 o 
  -7   7   1      887.20      818.57     54.95 o 
  -6   7   1      246.60      238.26     30.90 o 
  -5   7   1      698.84      691.25     35.18 o 
  -4   7   1      206.84      241.17     16.67 o 
  -3   7   1      625.52      548.57     21.54 o 
  -2   7   1      416.52      375.31     14.55 o 
  -1   7   1      265.94      288.58     15.14 o 
   0   7   1      439.73      448.20     16.18 o 
   1   7   1       27.57       30.17      8.04 o 
   2   7   1      262.05      236.11     15.83 o 
   3   7   1      169.21      163.80     14.29 o 
   4   7   1       94.69      115.64     20.97 o 
   5   7   1        7.03       13.78      7.36 o 
 -12   8   1      176.53      128.57     17.16 o 
 -11   8   1       24.52       28.09     12.44 o 
 -10   8   1       98.55       79.12     11.27 o 
  -9   8   1       23.18       21.30     10.15 o 
  -8   8   1      576.96      620.63     25.87 o 
  -7   8   1      455.37      469.34     30.22 o 
  -6   8   1      340.64      358.57     27.69 o 
  -5   8   1     1266.60     1226.41     51.74 o 
  -4   8   1      495.90      559.40     26.29 o 
  -3   8   1     1154.70     1159.48     36.24 o 
  -2   8   1      227.71      228.71     19.09 o 
  -1   8   1      161.26      138.13     12.48 o 
   0   8   1      103.72       74.52     16.14 o 
   1   8   1      214.22      218.65     14.24 o 
   2   8   1       46.01       48.29      9.37 o 
   3   8   1       38.04       44.01     10.66 o 
   4   8   1       93.66       77.74     22.44 o 
 -12   9   1        0.65        5.63     21.06 o 
 -11   9   1       85.25      100.09     26.19 o 
 -10   9   1      377.61      401.24     67.85 o 
  -9   9   1       10.55        0.88      7.10 o 
  -8   9   1      139.10      146.77     26.81 o 
  -7   9   1      165.86      187.17     27.41 o 
  -6   9   1      501.02      503.90     36.57 o 
  -5   9   1      501.45      477.15     33.80 o 
  -4   9   1       83.21       97.61     18.21 o 
  -3   9   1       25.67       23.82     11.46 o 
  -2   9   1      272.84      273.04     22.51 o 
  -1   9   1      498.97      493.19     24.07 o 
   0   9   1       23.63       26.29      9.16 o 
   1   9   1       85.71      108.94     15.47 o 
   2   9   1       99.41      124.97     17.10 o 
   3   9   1      143.08      156.02     20.34 o 
 -11  10   1       82.26       81.58     24.67 o 
 -10  10   1       35.76       23.60     11.85 o 
  -9  10   1      197.04      228.68     57.72 o 
  -8  10   1      243.62      246.31     27.38 o 
  -7  10   1      155.35      182.27     24.66 o 
  -6  10   1       98.19      119.18     32.94 o 
  -5  10   1      158.35      162.29     26.94 o 
  -4  10   1      409.28      477.75     28.16 o 
  -3  10   1       83.71       89.32     17.21 o 
  -2  10   1       59.75       76.77     14.50 o 
  -1  10   1       22.78       17.59     10.72 o 
   0  10   1      172.90      175.54     18.13 o 
   1  10   1      165.52      172.54     19.45 o 
 -10  11   1       17.36       15.02      8.29 o 
  -9  11   1      167.88      166.01     59.88 o 
  -8  11   1       17.81       18.59     10.62 o 
  -7  11   1       37.80       30.27     10.91 o 
  -6  11   1       28.14       21.06      9.39 o 
  -5  11   1      105.73      115.41     18.87 o 
  -4  11   1      124.39      141.74     20.01 o 
  -3  11   1       71.75       98.60     17.66 o 
  -2  11   1       48.36       75.83     14.37 o 
  -1  11   1       46.39       32.54     12.85 o 
  -9  12   1       26.35       19.32     11.47 o 
  -8  12   1       59.00       27.54     10.94 o 
  -7  12   1      207.49      184.29     28.21 o 
  -6  12   1       15.20       36.73     11.56 o 
  -5  12   1       13.86       11.91     12.11 o 
  -4  12   1        0.99       -2.90     12.36 o 
  -3  12   1      117.34      128.11     16.60 o 
  -1   1   2     1943.63     1974.08     49.05 o 
   0   1   2     3395.72     3528.68     22.15 o 
   1   1   2      612.74      602.01      7.92 o 
  -3   2   2      361.77      331.83      6.32 o 
  -2   2   2     3314.62     3099.55     23.09 o 
  -1   2   2     1312.79     1174.15     44.17 o 
   0   2   2     1349.34     1303.95     14.56 o 
   1   2   2     1134.30     1069.10     10.55 o 
   2   2   2      383.01      455.45     11.53 o 
  -5   3   2     1321.24     1393.44     36.34 o 
  -4   3   2     1009.13      893.96     17.79 o 
  -3   3   2      424.05      400.64      8.74 o 
  -2   3   2      221.03      229.12     10.81 o 
  -1   3   2      504.62      474.57     15.76 o 
   0   3   2     1655.32     1513.13     17.28 o 
   1   3   2      890.83      924.26     13.38 o 
   2   3   2       66.52      141.41      8.18 o 
   3   3   2      435.93      478.48     14.14 o 
  -7   4   2      842.03      895.15     21.19 o 
  -6   4   2        2.60       17.23      6.91 o 
  -5   4   2     1585.15     1663.42     32.04 o 
  -4   4   2      505.23      578.43     13.49 o 
  -3   4   2     1576.27     1357.26     30.87 o 
  -2   4   2     2652.16     2567.80     34.33 o 
  -1   4   2     1582.13     1691.37     36.44 o 
   0   4   2     1292.53     1289.05     18.35 o 
   1   4   2      816.53      838.42     16.68 o 
   2   4   2     2121.58     2238.93     31.67 o 
   3   4   2      864.82      879.45     25.60 o 
   4   4   2      271.21      275.02     13.88 o 
  -9   5   2       22.61       17.26      8.08 o 
  -8   5   2      767.67      757.71     28.94 o 
  -7   5   2      793.31      759.36     26.05 o 
  -6   5   2      654.98      659.90     17.02 o 
  -5   5   2      603.31      605.87     13.44 o 
  -4   5   2     2008.19     2011.52     32.12 o 
  -3   5   2     3172.18     3037.31     44.57 o 
  -2   5   2      940.77      919.54     20.64 o 
  -1   5   2     1251.93     1246.14     29.04 o 
   0   5   2      110.50      131.67      8.58 o 
   1   5   2     1568.72     1514.84     33.49 o 
   2   5   2      472.82      460.49     17.64 o 
   3   5   2      492.99      514.53     20.00 o 
   4   5   2       86.24       93.02     10.76 o 
   5   5   2      120.18      138.73     12.84 o 
 -11   6   2      438.25      429.69     30.24 o 
 -10   6   2      288.46      341.69     21.57 o 
  -9   6   2       51.22       50.34      7.66 o 
  -8   6   2       44.82       82.32      8.16 o 
  -7   6   2      361.32      377.45     25.59 o 
  -6   6   2     2086.46     2135.96     24.59 o 
  -5   6   2      720.82      741.08     25.91 o 
  -4   6   2       89.23       65.39      9.93 o 
  -3   6   2       37.21       69.42      9.14 o 
  -2   6   2     1216.47     1256.56     32.57 o 
  -1   6   2      778.30      766.91     22.58 o 
   0   6   2       25.57       20.17      6.20 o 
   1   6   2      185.68      186.43     12.55 o 
   2   6   2      260.64      255.37     13.92 o 
   3   6   2      566.25      592.75     31.95 o 
   4   6   2      107.94      112.60     13.56 o 
   5   6   2       15.16       22.01      7.88 o 
   6   6   2        9.17        7.60      8.77 o 
 -12   7   2       34.76       23.10     14.96 o 
 -11   7   2      159.47      173.35     20.48 o 
 -10   7   2       40.05       67.23     15.05 o 
  -9   7   2      257.13      290.30     24.04 o 
  -8   7   2      550.02      524.79     28.63 o 
  -7   7   2      176.77      187.24     18.65 o 
  -6   7   2      502.46      546.78     30.76 o 
  -5   7   2      171.90      210.06     20.98 o 
  -4   7   2     1634.30     1536.03     30.55 o 
  -3   7   2      356.04      385.08     15.31 o 
  -2   7   2      395.26      400.72     16.42 o 
  -1   7   2      157.56      139.16     10.39 o 
   0   7   2      558.23      560.80     24.30 o 
   1   7   2      514.06      520.24     18.83 o 
   2   7   2      144.26      156.33     12.57 o 
   3   7   2       21.95       48.38      9.85 o 
   4   7   2       96.34       74.23     10.58 o 
   5   7   2      176.70      184.58     18.42 o 
 -12   8   2       53.15       23.29      8.56 o 
 -11   8   2       56.13       72.01     12.00 o 
 -10   8   2       62.47       56.13     12.85 o 
  -9   8   2      105.72      121.02     17.99 o 
  -8   8   2       34.72       31.72      9.72 o 
  -7   8   2      596.83      621.35     62.74 o 
  -6   8   2      470.76      433.60     45.65 o 
  -5   8   2      110.75      136.75     15.07 o 
  -4   8   2      314.77      265.30     20.83 o 
  -3   8   2       53.21       97.78     11.56 o 
  -2   8   2      143.32      157.54     11.94 o 
  -1   8   2      127.32      137.78     12.24 o 
   0   8   2      730.58      734.49     23.92 o 
   1   8   2       43.32       41.45      9.43 o 
   2   8   2      222.98      221.95     23.22 o 
   3   8   2      102.73      103.26     12.39 o 
   4   8   2      117.36       64.79     40.61 o 
 -12   9   2      148.99      147.65     26.60 o 
 -11   9   2       62.67       62.32     26.83 o 
 -10   9   2       22.50       18.14      7.54 o 
  -9   9   2       12.28        9.89      4.92 o 
  -8   9   2      135.41      110.69     16.47 o 
  -7   9   2      670.80      663.46     43.32 o 
  -6   9   2       32.74       35.86      9.60 o 
  -5   9   2      141.96      134.32     19.69 o 
  -4   9   2       49.57       43.99     10.19 o 
  -3   9   2      761.42      724.93     34.53 o 
  -2   9   2      485.39      511.87     28.02 o 
  -1   9   2       27.97       24.85     10.01 o 
   0   9   2       42.20       46.38     14.58 o 
   1   9   2      255.70      275.33     41.69 o 
   2   9   2      164.04      216.10     19.40 o 
   3   9   2        0.35       -1.23      9.60 o 
 -11  10   2       35.69       44.28     13.27 o 
 -10  10   2       85.78       84.03     18.39 o 
  -9  10   2       40.02       15.51     18.04 o 
  -8  10   2      163.57      205.49     24.85 o 
  -7  10   2       69.86       45.68     20.37 o 
  -6  10   2      357.25      407.58     36.27 o 
  -5  10   2      277.46      274.37     48.18 o 
  -4  10   2       30.68       35.37     20.48 o 
  -3  10   2      110.93      128.00     19.24 o 
  -2  10   2       80.13       90.66     14.34 o 
  -1  10   2      139.88      188.97     18.31 o 
   0  10   2       55.74       54.34     12.78 o 
   1  10   2       59.29       62.78     18.58 o 
 -10  11   2      113.35      146.33     40.97 o 
  -9  11   2        8.98        9.76      9.92 o 
  -8  11   2      128.91      125.95     21.28 o 
  -7  11   2       74.88       59.71     17.28 o 
  -6  11   2      219.48      218.02     29.23 o 
  -5  11   2       47.92       33.65      7.71 o 
  -4  11   2      112.22      133.02     23.94 o 
  -3  11   2       49.64       53.42     12.89 o 
  -2  11   2      131.67      104.95     19.53 o 
  -1  11   2       83.95      121.54     25.47 o 
  -9  12   2       84.77       48.22     18.10 o 
  -8  12   2       69.08       37.51     14.73 o 
  -7  12   2       11.35       19.06     17.40 o 
  -6  12   2       21.75       16.44     11.72 o 
  -5  12   2      149.92      171.95     37.59 o 
  -4  12   2      168.92      189.78     32.58 o 
  -3  12   2       20.90        9.06     10.12 o 
   0   0   3     3809.06     4583.50    137.10 o 
  -1   1   3     3038.28     2964.89     42.95 o 
   0   1   3     7724.32     8037.26     29.33 o 
   1   1   3      139.72      189.67      6.96 o 
  -3   2   3     2975.49     2794.40     43.47 o 
  -2   2   3      199.49      177.82      6.85 o 
  -1   2   3     1402.51     1251.75     19.72 o 
   0   2   3      349.03      330.48      7.61 o 
   1   2   3     2479.42     2418.61     30.15 o 
   2   2   3      568.86      502.32     11.30 o 
  -5   3   3      685.12      653.34     13.31 o 
  -4   3   3      528.77      552.07     11.47 o 
  -3   3   3      144.04      142.12      6.79 o 
  -2   3   3     2912.87     2794.06     49.31 o 
  -1   3   3     3691.67     3545.33     47.65 o 
   0   3   3      413.64      478.88     10.21 o 
   1   3   3      557.15      587.69     11.88 o 
   2   3   3      633.96      648.02     14.73 o 
   3   3   3     1290.14     1319.25     23.98 o 
  -7   4   3      366.80      340.81     15.18 o 
  -6   4   3      768.63      768.85     19.79 o 
  -5   4   3     1739.97     1807.67     29.18 o 
  -4   4   3     3562.16     3520.55     63.69 o 
  -3   4   3      409.60      389.02     14.40 o 
  -2   4   3      785.81      686.34     17.85 o 
  -1   4   3      888.89      876.09     17.22 o 
   0   4   3     1760.71     1740.50     20.87 o 
   1   4   3     1322.39     1326.32     18.71 o 
   2   4   3      483.50      479.57     14.46 o 
   3   4   3      122.47      130.71      9.54 o 
   4   4   3     1022.40     1115.73     24.30 o 
  -9   5   3      262.34      299.75     15.93 o 
  -8   5   3       96.45      114.75     10.42 o 
  -7   5   3      353.32      389.78     15.31 o 
  -6   5   3       55.59      102.71      7.17 o 
  -5   5   3     1805.05     1852.85     36.29 o 
  -4   5   3     1798.69     1768.62     25.63 o 
  -3   5   3      331.70      314.35     16.79 o 
  -2   5   3      373.33      413.90     18.96 o 
  -1   5   3      532.50      570.06     13.94 o 
   0   5   3     1233.23     1202.05     20.66 o 
   1   5   3      178.69      198.98     12.93 o 
   2   5   3      971.67      958.44     21.91 o 
   3   5   3       15.57       27.42      8.47 o 
   4   5   3      339.89      356.79     17.04 o 
   5   5   3      188.68      200.72     15.44 o 
 -11   6   3       18.34       11.29     14.26 o 
 -10   6   3      126.65      133.68     12.34 o 
  -9   6   3       24.18       28.69      5.67 o 
  -8   6   3      204.61      217.54     12.95 o 
  -7   6   3      818.87      798.99     27.96 o 
  -6   6   3       60.36       69.97      7.90 o 
  -5   6   3      556.82      535.51     29.93 o 
  -4   6   3      356.87      368.08     35.70 o 
  -3   6   3     1978.10     1884.53     45.98 o 
  -2   6   3      454.84      441.31     20.11 o 
  -1   6   3      138.37      159.12      9.39 o 
   0   6   3      114.74      119.29      7.81 o 
   1   6   3      658.65      683.61     18.51 o 
   2   6   3      348.08      375.47     16.77 o 
   3   6   3      191.00      184.95     12.93 o 
   4   6   3       16.98       16.76      7.79 o 
   5   6   3       45.52       37.57      8.99 o 
   6   6   3      244.24      211.21     25.21 o 
 -12   7   3       38.45       33.54     11.83 o 
 -11   7   3       30.81       29.29     12.06 o 
 -10   7   3      215.05      201.70     23.20 o 
  -9   7   3       88.02       71.07     11.79 o 
  -8   7   3       71.81       81.20      9.50 o 
  -7   7   3       74.81       91.56     12.99 o 
  -6   7   3      349.24      366.66     28.73 o 
  -5   7   3     1242.60     1187.01     31.37 o 
  -4   7   3       98.80      102.46     11.83 o 
  -3   7   3      325.82      328.21     24.25 o 
  -2   7   3      383.20      404.35     50.67 o 
  -1   7   3      983.28      982.13     30.74 o 
   0   7   3       94.15       87.90     10.28 o 
   1   7   3      209.55      195.37     15.61 o 
   2   7   3       18.71       24.28      7.75 o 
   3   7   3      186.31      213.00     15.57 o 
   4   7   3       95.26      105.16     13.00 o 
   5   7   3       29.50       14.95     10.27 o 
 -12   8   3        1.80        4.03      6.22 o 
 -11   8   3      175.39      214.22     35.68 o 
 -10   8   3      186.97      200.47     21.33 o 
  -9   8   3       63.16       54.99     11.55 o 
  -8   8   3       10.62        8.78      7.51 o 
  -7   8   3      105.89       96.99     14.41 o 
  -6   8   3      395.49      378.24     39.80 o 
  -5   8   3      243.08      272.88     18.00 o 
  -4   8   3      770.33      770.83     29.26 o 
  -3   8   3       94.07      111.83     13.13 o 
  -2   8   3      615.79      617.26     31.33 o 
  -1   8   3      313.65      327.21     16.27 o 
   0   8   3      118.58      117.26     10.97 o 
   1   8   3      251.73      272.59     33.29 o 
   2   8   3       19.20       40.36      9.95 o 
   3   8   3      170.07      169.37     18.80 o 
   4   8   3       22.65       27.24     11.18 o 
 -11   9   3       19.42        1.55     12.58 o 
 -10   9   3       49.53       37.12     10.07 o 
  -9   9   3      288.81      277.19     32.19 o 
  -8   9   3       52.78       56.38      8.26 o 
  -7   9   3       82.68       69.11     10.18 o 
  -6   9   3       87.15       92.13     14.09 o 
  -5   9   3      690.29      671.96     54.58 o 
  -4   9   3      282.98      245.92     20.17 o 
  -3   9   3        8.04       19.54     10.97 o 
  -2   9   3      150.97      141.35     12.89 o 
  -1   9   3       63.90       92.92     13.59 o 
   0   9   3      514.80      509.77     25.87 o 
   1   9   3      109.21       95.08     16.70 o 
   2   9   3       25.48       26.81     13.66 o 
 -11  10   3       40.71       25.72      9.57 o 
 -10  10   3       18.80       24.45      7.35 o 
  -9  10   3       95.65       83.78     18.80 o 
  -8  10   3       36.63       60.77     21.53 o 
  -7  10   3      149.14      138.85     36.31 o 
  -6  10   3       34.51       43.63     15.69 o 
  -5  10   3      151.07      128.37     22.25 o 
  -4  10   3       60.99       65.37     13.73 o 
  -3  10   3      303.39      313.60     30.77 o 
  -2  10   3      147.44      136.23     18.89 o 
  -1  10   3       70.89       52.23     15.72 o 
   0  10   3       23.72       31.51     12.31 o 
   1  10   3       44.79       30.14     11.84 o 
 -10  11   3        9.19        6.43      9.00 o 
  -9  11   3        2.66        1.88     24.21 o 
  -8  11   3      246.66      238.39     35.38 o 
  -7  11   3       93.83      103.99     23.92 o 
  -6  11   3       10.57       19.22      7.99 o 
  -5  11   3       54.55       36.61     12.51 o 
  -4  11   3       46.49       45.04     11.49 o 
  -3  11   3      186.83      187.53     23.99 o 
  -2  11   3       34.60       26.16      8.01 o 
  -1  11   3       36.33       47.69     15.14 o 
  -8  12   3       18.11       22.26     19.09 o 
  -7  12   3       16.22       21.76      7.88 o 
  -6  12   3      149.50      132.44     25.17 o 
  -5  12   3      118.33      138.89     27.52 o 
  -4  12   3       10.02       11.39     10.08 o 
  -1   1   4     1676.09     1656.37     30.40 o 
   0   1   4     5044.90     5041.04     33.56 o 
   1   1   4     3174.06     3043.93     34.91 o 
  -3   2   4     1537.47     1485.57     17.21 o 
  -2   2   4      593.76      578.61     11.75 o 
  -1   2   4     1004.00     1084.17     16.17 o 
   0   2   4     3496.95     3430.96     26.94 o 
   1   2   4      397.64      412.46     10.19 o 
   2   2   4      995.93     1086.78     14.76 o 
  -5   3   4      107.80      103.76      7.19 o 
  -4   3   4     1317.98     1175.33     30.92 o 
  -3   3   4     2250.63     2089.57     27.35 o 
  -2   3   4      769.27      772.43     19.79 o 
  -1   3   4       42.99       67.38      6.36 o 
   0   3   4       14.27       19.93      5.43 o 
   1   3   4     1733.21     1692.59     19.89 o 
   2   3   4     1179.61     1073.93     18.52 o 
   3   3   4       13.08       21.97      5.49 o 
  -7   4   4      218.48      266.71     13.49 o 
  -6   4   4     1168.35     1176.95     19.17 o 
  -5   4   4     1520.74     1479.11     30.69 o 
  -4   4   4      871.91      856.12     17.28 o 
  -3   4   4      388.06      415.09     17.58 o 
  -2   4   4     1459.75     1437.46     22.31 o 
  -1   4   4     1561.58     1508.32     19.30 o 
   0   4   4      361.69      404.16     12.86 o 
   1   4   4      337.21      429.69     11.65 o 
   2   4   4       73.92      120.30     10.62 o 
   3   4   4     1831.60     1777.97     38.37 o 
   4   4   4      252.20      249.92     16.88 o 
  -9   5   4        4.49        4.79      4.04 o 
  -8   5   4       46.60       45.78      7.58 o 
  -7   5   4      340.03      334.35     18.97 o 
  -6   5   4     1571.56     1508.79     35.34 o 
  -5   5   4      321.15      310.87     15.00 o 
  -4   5   4     1271.38     1282.63     24.59 o 
  -3   5   4       92.38      102.29      8.57 o 
  -2   5   4     1303.16     1195.56     29.27 o 
  -1   5   4     1792.41     1733.92     26.33 o 
   0   5   4     1004.51     1052.88     20.52 o 
   1   5   4      695.85      659.27     15.52 o 
   2   5   4      582.86      632.03     20.24 o 
   3   5   4      422.10      414.61     16.53 o 
   4   5   4      307.08      321.88     25.88 o 
   5   5   4      288.97      283.16     21.93 o 
 -11   6   4       68.91       59.87     15.52 o 
 -10   6   4       51.05       58.69      9.71 o 
  -9   6   4      490.06      510.61     35.90 o 
  -8   6   4      257.33      242.82     19.12 o 
  -7   6   4       95.78      102.66     11.00 o 
  -6   6   4       24.26       20.58      5.21 o 
  -5   6   4      742.90      777.20     27.18 o 
  -4   6   4      907.70      920.43     25.36 o 
  -3   6   4       20.41       25.85      5.34 o 
  -2   6   4      510.28      487.16     14.43 o 
  -1   6   4      233.58      277.45     13.01 o 
   0   6   4     1192.01     1164.52     21.27 o 
   1   6   4       82.93       75.06      7.58 o 
   2   6   4      127.45      138.55     10.68 o 
   3   6   4      176.65      209.06     13.90 o 
   4   6   4      143.25      153.54     14.58 o 
   5   6   4      214.69      256.22     26.09 o 
   6   6   4        5.31       11.49      6.87 o 
 -12   7   4      162.83      150.04     28.15 o 
 -11   7   4       58.08       60.45     15.73 o 
 -10   7   4       45.56       61.33     12.24 o 
  -9   7   4      238.94      252.25     23.17 o 
  -8   7   4       76.20       54.41      7.88 o 
  -7   7   4      221.12      214.80     16.53 o 
  -6   7   4      133.07      137.52     14.31 o 
  -5   7   4      169.84      185.45     15.84 o 
  -4   7   4      526.49      509.28     23.16 o 
  -3   7   4      545.59      626.81     22.94 o 
  -2   7   4      634.47      712.42     20.49 o 
  -1   7   4       64.74       56.30      7.31 o 
   0   7   4      126.08      114.58      9.39 o 
   1   7   4      136.11      181.60     16.37 o 
   2   7   4      204.51      238.34     15.28 o 
   3   7   4       10.02       19.29      7.81 o 
   4   7   4       91.66       94.04     22.27 o 
   5   7   4        8.69       23.36      7.01 o 
 -11   8   4       13.18        2.77      6.20 o 
 -10   8   4       57.66       34.77      9.11 o 
  -9   8   4        7.84       16.72      8.12 o 
  -8   8   4      510.84      509.47     31.67 o 
  -7   8   4      109.73      115.13     12.67 o 
  -6   8   4      109.69      105.88     11.61 o 
  -5   8   4      121.99      111.06     11.37 o 
  -4   8   4      196.97      180.59     17.31 o 
  -3   8   4      277.10      286.60     21.52 o 
  -2   8   4        3.63        0.89      4.17 o 
  -1   8   4      370.99      380.72     18.64 o 
   0   8   4       27.67       41.60     10.66 o 
   1   8   4      124.56      144.23     21.84 o 
   2   8   4      122.10      121.12     14.39 o 
   3   8   4       36.14       34.56     10.49 o 
 -11   9   4      110.08      108.89     20.01 o 
 -10   9   4      160.48      182.99     28.10 o 
  -9   9   4       28.85       20.21      8.81 o 
  -8   9   4       27.50       26.33      7.48 o 
  -7   9   4      169.14      173.64     17.84 o 
  -6   9   4      790.94      768.32     45.83 o 
  -5   9   4       93.11      106.36     19.02 o 
  -4   9   4       31.07       31.13      8.56 o 
  -3   9   4       43.08       63.90      8.20 o 
  -2   9   4      319.71      313.23     20.95 o 
  -1   9   4      265.57      284.96     19.17 o 
   0   9   4       32.87       33.61      7.12 o 
   1   9   4       12.44       32.16     11.28 o 
   2   9   4       25.82       31.95     10.42 o 
 -11  10   4       82.21       63.40     24.85 o 
 -10  10   4       33.66       31.32     10.88 o 
  -9  10   4      143.74      103.98     16.63 o 
  -8  10   4       64.08       68.59     12.52 o 
  -7  10   4      167.58      171.26     21.29 o 
  -6  10   4      277.72      255.53     29.65 o 
  -5  10   4       14.69       24.92      7.35 o 
  -4  10   4      195.31      186.85     22.76 o 
  -3  10   4      111.07      122.98     12.77 o 
  -2  10   4      169.64      147.42     18.78 o 
  -1  10   4       55.66       39.66     11.66 o 
   0  10   4      143.12      170.78     24.95 o 
 -10  11   4       38.67       22.80     15.25 o 
  -9  11   4       91.20      107.76     18.48 o 
  -8  11   4       22.87       11.39      7.49 o 
  -7  11   4       34.66       46.70     14.53 o 
  -6  11   4        2.89       -0.61     10.17 o 
  -5  11   4      315.32      284.69     22.85 o 
  -4  11   4       71.50       85.93     14.49 o 
  -3  11   4        2.60       23.07     12.26 o 
  -2  11   4       14.85       14.65     13.77 o 
  -1  11   4       31.70       27.12     19.78 o 
  -7  12   4       67.80       67.04     20.44 o 
  -6  12   4        2.88       22.06     10.11 o 
  -5  12   4        5.71       22.62     11.84 o 
  -1   1   5     1128.51      936.80     14.36 o 
   0   1   5      705.91      741.37     13.41 o 
   1   1   5     1959.01     2050.71     20.84 o 
  -3   2   5      330.65      308.17      9.01 o 
  -2   2   5     2202.58     2074.25     36.12 o 
  -1   2   5     3080.24     2944.30     43.28 o 
   0   2   5     1106.43     1107.79     13.66 o 
   1   2   5      354.68      359.78      9.70 o 
   2   2   5      580.32      594.52     13.53 o 
  -5   3   5     1598.51     1463.97     27.17 o 
  -4   3   5     1057.37      976.97     28.31 o 
  -3   3   5       69.54       73.03      5.05 o 
  -2   3   5      208.64      210.48     10.63 o 
  -1   3   5      663.40      655.11     20.41 o 
   0   3   5     6006.67     6215.88     40.40 o 
   1   3   5      325.14      324.59     11.97 o 
   2   3   5       23.58       35.02      4.38 o 
   3   3   5      123.81      147.73     11.08 o 
  -7   4   5     1077.33     1090.57     23.66 o 
  -6   4   5      363.62      324.16     14.74 o 
  -5   4   5      292.45      307.13     16.62 o 
  -4   4   5      857.15      951.18     26.74 o 
  -3   4   5     1022.63      947.11     25.02 o 
  -2   4   5     1471.22     1417.38     24.01 o 
  -1   4   5      551.08      524.67     12.40 o 
   0   4   5      386.84      426.69     14.04 o 
   1   4   5      706.95      749.31     16.21 o 
   2   4   5     1305.27     1310.24     28.37 o 
   3   4   5      335.93      350.74     17.38 o 
   4   4   5      410.33      397.69     19.89 o 
  -9   5   5        3.64        8.57      6.13 o 
  -8   5   5      817.95      842.21     28.81 o 
  -7   5   5      348.73      337.02     22.17 o 
  -6   5   5      164.44      169.57     13.83 o 
  -5   5   5       49.25       33.67      6.16 o 
  -4   5   5      429.08      416.96     19.61 o 
  -3   5   5     1392.63     1359.62     35.98 o 
  -2   5   5      165.16      162.53     13.72 o 
  -1   5   5      521.05      519.14     13.06 o 
   0   5   5       82.77       83.65     10.90 o 
   1   5   5      892.61      905.02     25.32 o 
   2   5   5      713.11      765.95     27.37 o 
   3   5   5      526.44      533.27     22.11 o 
   4   5   5      274.25      284.66     20.73 o 
   5   5   5       52.05       36.74     10.26 o 
 -11   6   5       51.38       48.54     15.99 o 
 -10   6   5      217.04      232.38     24.62 o 
  -9   6   5        6.81       14.40      6.32 o 
  -8   6   5      216.35      206.53     21.11 o 
  -7   6   5      466.30      422.26     25.58 o 
  -6   6   5     1018.26     1037.19     26.44 o 
  -5   6   5      112.08      137.36     12.33 o 
  -4   6   5       77.23       90.01      8.63 o 
  -3   6   5       18.62       29.17      5.77 o 
  -2   6   5      878.56      854.78     21.23 o 
  -1   6   5      945.37      955.92     19.76 o 
   0   6   5       62.14       72.84      6.98 o 
   1   6   5      200.63      228.43     15.20 o 
   2   6   5      127.51      133.62     12.34 o 
   3   6   5      308.06      318.79     18.33 o 
   4   6   5       32.05       22.33      8.95 o 
   5   6   5       32.78       14.70      9.46 o 
 -11   7   5       84.00       45.65     11.57 o 
 -10   7   5       48.08       31.79     10.14 o 
  -9   7   5      273.72      228.34     21.63 o 
  -8   7   5       61.55       58.85     10.57 o 
  -7   7   5      359.97      355.29     23.30 o 
  -6   7   5       61.21       95.60     15.50 o 
  -5   7   5      236.22      274.45     18.59 o 
  -4   7   5      210.95      247.14     12.42 o 
  -3   7   5       73.07       85.70      7.10 o 
  -2   7   5      250.14      259.16     15.08 o 
  -1   7   5       43.01       54.83      6.66 o 
   0   7   5      349.77      367.93     14.54 o 
   1   7   5      179.67      194.02     14.94 o 
   2   7   5       94.82       92.80     12.09 o 
   3   7   5       84.59       90.59     11.27 o 
   4   7   5       46.50       19.36      7.27 o 
 -11   8   5       27.77       29.86     11.53 o 
 -10   8   5      159.11      180.25     21.07 o 
  -9   8   5      436.35      446.06     53.02 o 
  -8   8   5      106.42      125.12     14.28 o 
  -7   8   5      175.74      218.90     19.25 o 
  -6   8   5      218.39      238.36     23.13 o 
  -5   8   5      949.19      968.28     31.13 o 
  -4   8   5      392.53      396.02     20.61 o 
  -3   8   5      314.33      332.45     18.53 o 
  -2   8   5      151.14      175.74     13.50 o 
  -1   8   5      197.09      213.79     12.82 o 
   0   8   5      148.55      149.42     15.46 o 
   1   8   5       29.78       27.41      8.95 o 
   2   8   5       70.27       76.10     12.71 o 
   3   8   5       43.14       41.32      9.95 o 
 -11   9   5       81.80       67.64     16.19 o 
 -10   9   5       27.62       23.03      9.41 o 
  -9   9   5        8.89       16.28      5.58 o 
  -8   9   5      338.95      355.84     30.56 o 
  -7   9   5      429.46      449.23     33.14 o 
  -6   9   5       96.61       92.04     12.11 o 
  -5   9   5       11.25       19.36      5.27 o 
  -4   9   5      224.47      231.85     16.71 o 
  -3   9   5      353.11      349.84     25.41 o 
  -2   9   5      124.22      123.52     13.60 o 
  -1   9   5        9.46        8.26      6.44 o 
   0   9   5       10.05        2.20      5.76 o 
   1   9   5       87.57       49.18      9.50 o 
   2   9   5      175.75      160.75     21.72 o 
 -10  10   5      153.44      160.49     22.69 o 
  -9  10   5       34.22       34.39      8.42 o 
  -8  10   5       55.85       45.01      9.60 o 
  -7  10   5      126.55      123.27     15.37 o 
  -6  10   5      203.83      168.67     21.36 o 
  -5  10   5       71.46       71.85      7.73 o 
  -4  10   5       57.43       64.52     11.43 o 
  -3  10   5       91.31       87.32     11.31 o 
  -2  10   5       34.34       48.02     13.35 o 
  -1  10   5      187.66      192.91     22.50 o 
   0  10   5       28.20       21.41     10.40 o 
  -9  11   5       16.39       28.64      9.13 o 
  -8  11   5       12.29       30.35     16.30 o 
  -7  11   5       26.76       18.52      7.22 o 
  -6  11   5      187.62      181.16     25.05 o 
  -5  11   5       40.93       37.34      9.69 o 
  -4  11   5        9.21        6.87      6.18 o 
  -3  11   5       21.57       27.58     10.70 o 
  -2  11   5      100.64       83.61     17.94 o 
   0   0   6     9847.47    10347.44     75.31 o 
  -1   1   6      284.93      287.25     10.18 o 
   0   1   6      261.16      284.86      9.19 o 
   1   1   6     2016.70     2185.06     21.11 o 
  -3   2   6      919.73      935.14     19.25 o 
  -2   2   6      274.32      253.00      9.02 o 
  -1   2   6     2937.32     2980.20     40.64 o 
   0   2   6      277.31      283.11      7.92 o 
   1   2   6     1315.09     1249.30     18.43 o 
   2   2   6      521.33      544.49     14.85 o 
  -5   3   6      694.26      673.24     14.62 o 
  -4   3   6      243.82      247.52     11.07 o 
  -3   3   6       36.44       42.89      4.81 o 
  -2   3   6     2271.94     2250.94     32.00 o 
  -1   3   6     2207.86     2152.21     31.50 o 
   0   3   6       86.74       92.34      7.51 o 
   1   3   6      227.88      220.36     13.16 o 
   2   3   6      473.54      422.95     16.33 o 
   3   3   6     1394.91     1486.54     25.42 o 
  -7   4   6      241.83      235.57     14.71 o 
  -6   4   6      231.89      227.27     15.12 o 
  -5   4   6      151.58      147.14     10.06 o 
  -4   4   6      376.24      309.78     17.60 o 
  -3   4   6      374.27      361.24     15.39 o 
  -2   4   6     1602.93     1591.18     26.20 o 
  -1   4   6      250.20      280.96     12.19 o 
   0   4   6      325.55      317.98     11.87 o 
   1   4   6      678.38      674.83     17.52 o 
   2   4   6      568.26      530.00     22.97 o 
   3   4   6      467.81      471.62     19.93 o 
   4   4   6       26.42       22.50      7.41 o 
  -9   5   6      360.21      385.79     22.22 o 
  -8   5   6       68.08       79.56     10.99 o 
  -7   5   6      142.89      129.74     15.81 o 
  -6   5   6        8.02       19.41      6.20 o 
  -5   5   6      546.45      519.86     18.11 o 
  -4   5   6      506.89      487.49     23.33 o 
  -3   5   6      162.24      187.30     13.71 o 
  -2   5   6      197.96      202.66     11.27 o 
  -1   5   6      267.18      321.06     14.87 o 
   0   5   6     1371.10     1465.89     26.15 o 
   1   5   6      164.61      161.45     10.64 o 
   2   5   6      142.88      160.84     13.50 o 
   3   5   6      118.44      112.66     11.31 o 
   4   5   6       65.60       72.08      8.64 o 
   5   5   6       56.89       44.02     10.31 o 
 -11   6   6       37.65       27.13     10.54 o 
 -10   6   6       72.02       69.53      9.73 o 
  -9   6   6       11.14       16.43      8.46 o 
  -8   6   6      375.08      383.73     25.12 o 
  -7   6   6      286.01      326.90     24.04 o 
  -6   6   6       14.13       16.18      6.56 o 
  -5   6   6      158.17      124.58     11.72 o 
  -4   6   6      196.11      186.03     15.41 o 
  -3   6   6     1374.23     1397.63     25.64 o 
  -2   6   6      344.34      375.05     16.67 o 
  -1   6   6       53.15       56.94      7.31 o 
   0   6   6       13.49       14.19      4.34 o 
   1   6   6      514.74      557.40     22.86 o 
   2   6   6      513.98      577.86     30.02 o 
   3   6   6       43.67       31.67      5.80 o 
   4   6   6       32.02       37.90     10.10 o 
   5   6   6       15.19       13.78      8.45 o 
 -11   7   6       33.08       16.77     11.67 o 
 -10   7   6      196.16      182.28     26.37 o 
  -9   7   6       36.87       19.94     10.39 o 
  -8   7   6      315.72      326.20     32.69 o 
  -7   7   6       78.67       74.50     13.27 o 
  -6   7   6      677.20      681.98     29.58 o 
  -5   7   6      323.98      326.20     18.14 o 
  -4   7   6      244.43      225.42     13.02 o 
  -3   7   6      190.20      187.84     18.60 o 
  -2   7   6      265.67      302.01     19.14 o 
  -1   7   6      667.09      701.46     19.41 o 
   0   7   6      169.70      180.04     13.74 o 
   1   7   6       55.27      103.59     10.28 o 
   2   7   6       25.04       22.24      6.92 o 
   3   7   6      226.30      223.81     18.66 o 
   4   7   6       74.11       81.75     19.30 o 
 -11   8   6      155.69      160.62     37.59 o 
 -10   8   6       67.94       46.50     19.82 o 
  -9   8   6       37.90       53.05     15.00 o 
  -8   8   6      111.79      108.06     15.01 o 
  -7   8   6      232.22      255.85     27.56 o 
  -6   8   6      659.92      745.41     54.73 o 
  -5   8   6      114.26      107.43     12.40 o 
  -4   8   6       17.05       20.78      5.92 o 
  -3   8   6       45.09       46.32      7.56 o 
  -2   8   6      607.22      677.80     22.31 o 
  -1   8   6      328.80      315.74     17.34 o 
   0   8   6       71.17       69.93     12.09 o 
   1   8   6       77.76       72.29     10.67 o 
   2   8   6      140.61      138.66     15.18 o 
   3   8   6      131.83      136.44     18.08 o 
 -10   9   6       44.96       36.03     24.78 o 
  -9   9   6      157.51      184.07     32.55 o 
  -8   9   6      139.95      141.06     17.23 o 
  -7   9   6       11.04       16.17      8.01 o 
  -6   9   6       38.17       34.48      7.74 o 
  -5   9   6      297.13      312.76     20.71 o 
  -4   9   6      419.86      446.28     41.99 o 
  -3   9   6       57.81       50.86     14.27 o 
  -2   9   6       57.74       50.67     10.38 o 
  -1   9   6       63.33       60.28     11.92 o 
   0   9   6      116.15      139.19     15.55 o 
   1   9   6      107.00       95.06     15.61 o 
  -9  10   6       76.10       39.49     11.30 o 
  -8  10   6       97.83       81.14     13.88 o 
  -7  10   6      222.24      210.23     27.85 o 
  -6  10   6       49.16       34.50      9.38 o 
  -5  10   6       20.68       23.65      6.23 o 
  -4  10   6       19.41       17.91      6.78 o 
  -3  10   6      181.34      191.37     18.83 o 
  -2  10   6      134.43      157.25     22.83 o 
  -1  10   6       16.26       10.40      9.09 o 
  -8  11   6       93.48       81.44     16.33 o 
  -7  11   6       62.67       73.76     15.49 o 
  -6  11   6       44.47       32.42     11.45 o 
  -5  11   6       76.91       42.73     11.16 o 
  -4  11   6       84.84       68.05     16.79 o 
  -3  11   6      141.86      146.04     20.49 o 
  -1   1   7       71.02       85.26      6.36 o 
   0   1   7     1398.01     1308.72     21.00 o 
   1   1   7      788.18      792.04     16.83 o 
  -3   2   7      535.60      484.25     12.44 o 
  -2   2   7      925.57      898.66     16.42 o 
  -1   2   7      555.36      543.97     11.81 o 
   0   2   7     1114.00     1041.27     18.28 o 
   1   2   7       58.33       46.02      4.93 o 
   2   2   7     1052.67      980.27     16.20 o 
  -5   3   7       85.83       82.53      9.36 o 
  -4   3   7      127.50      128.94      7.99 o 
  -3   3   7     2692.37     2668.40     55.24 o 
  -2   3   7      457.23      479.90     16.25 o 
  -1   3   7      158.97      151.13     10.59 o 
   0   3   7      110.36      134.48      8.39 o 
   1   3   7     1075.51     1112.68     19.20 o 
   2   3   7      598.84      616.61     15.71 o 
   3   3   7      138.99      112.08     10.01 o 
  -7   4   7       30.50       38.84      8.22 o 
  -6   4   7      284.85      293.76     19.05 o 
  -5   4   7      368.17      316.91     11.80 o 
  -4   4   7       26.32       25.45      6.03 o 
  -3   4   7      325.08      313.83     13.50 o 
  -2   4   7      465.49      511.74     18.52 o 
  -1   4   7     1353.85     1378.19     25.88 o 
   0   4   7      233.64      262.32     12.57 o 
   1   4   7       80.60       94.49      9.67 o 
   2   4   7      170.57      174.72     12.40 o 
   3   4   7       67.21       82.59     12.17 o 
   4   4   7      297.76      309.87     26.23 o 
  -9   5   7      152.47      125.13     18.40 o 
  -8   5   7       47.07       62.17     16.22 o 
  -7   5   7      202.76      225.17     15.92 o 
  -6   5   7      501.53      457.45     44.29 o 
  -5   5   7       15.92       18.46      7.02 o 
  -4   5   7      154.14      160.81     12.82 o 
  -3   5   7      238.72      201.56     12.98 o 
  -2   5   7      633.15      665.12     19.83 o 
  -1   5   7      228.12      229.54     12.89 o 
   0   5   7       10.43       15.12      4.67 o 
   1   5   7       30.74       50.46      6.69 o 
   2   5   7       58.34       71.62      7.97 o 
   3   5   7      617.12      605.67     25.49 o 
   4   5   7       11.55       19.70      8.54 o 
   5   5   7       38.51       30.38      9.89 o 
 -10   6   7       32.26       23.75      9.70 o 
  -9   6   7      187.60      200.40     24.02 o 
  -8   6   7       75.47       72.71     16.71 o 
  -7   6   7      151.37      157.21     18.49 o 
  -6   6   7       27.63       37.76     10.82 o 
  -5   6   7      208.68      217.61     15.89 o 
  -4   6   7      583.48      577.92     22.31 o 
  -3   6   7       15.59       23.84      7.25 o 
  -2   6   7      213.12      221.32     14.09 o 
  -1   6   7      121.79      129.21     10.45 o 
   0   6   7      504.81      507.43     17.12 o 
   1   6   7      221.38      221.93     17.51 o 
   2   6   7       13.76       14.08      5.32 o 
   3   6   7       26.10       22.87      5.69 o 
   4   6   7      147.02      106.33     15.97 o 
 -10   7   7       19.84       17.14     11.69 o 
  -9   7   7       74.15       65.46     26.15 o 
  -8   7   7       21.73       37.77     15.40 o 
  -7   7   7      275.00      277.58     25.72 o 
  -6   7   7       41.65       53.40      9.56 o 
  -5   7   7      658.96      652.22     26.62 o 
  -4   7   7      208.07      212.14     16.17 o 
  -3   7   7      313.73      344.52     22.51 o 
  -2   7   7      402.98      392.47     16.68 o 
  -1   7   7       95.47       91.16      9.35 o 
   0   7   7      146.34      174.58     17.10 o 
   1   7   7       84.97       96.02     11.80 o 
   2   7   7      328.48      368.45     21.54 o 
   3   7   7       93.58       72.34     12.40 o 
 -10   8   7       17.12        8.92      9.94 o 
  -9   8   7       16.02       15.94     10.69 o 
  -8   8   7      187.41      177.21     22.39 o 
  -7   8   7      185.41      175.22     18.54 o 
  -6   8   7       51.19       37.21     11.46 o 
  -5   8   7      317.63      315.80     20.07 o 
  -4   8   7      215.68      235.25     16.42 o 
  -3   8   7      448.95      489.10     24.68 o 
  -2   8   7      116.17      112.23     10.60 o 
  -1   8   7      148.04      153.80     14.73 o 
   0   8   7       61.90       69.72      9.86 o 
   1   8   7      206.29      259.42     24.30 o 
   2   8   7       61.87       61.15     10.15 o 
  -9   9   7       15.35       15.77      9.48 o 
  -8   9   7       18.73       18.83      6.56 o 
  -7   9   7       36.74       32.19      8.58 o 
  -6   9   7      160.57      166.85     17.79 o 
  -5   9   7      241.82      254.88     20.41 o 
  -4   9   7        0.83       10.21      5.46 o 
  -3   9   7       24.23       13.62      5.50 o 
  -2   9   7      188.51      215.49     17.44 o 
  -1   9   7      364.75      311.25     24.66 o 
   0   9   7       88.18      102.41     17.00 o 
  -8  10   7       57.59       47.56     12.67 o 
  -7  10   7       41.20       46.88     12.46 o 
  -6  10   7       53.76       57.52      8.62 o 
  -5  10   7       25.40       28.59      8.08 o 
  -4  10   7      195.20      194.53     17.89 o 
  -3  10   7       25.34       16.87      4.58 o 
  -2  10   7       23.15       15.16     11.45 o 
  -1   1   8     1811.61     1814.04     38.35 o 
   0   1   8      270.00      247.06     11.18 o 
   1   1   8       77.77       85.75      7.83 o 
  -3   2   8      134.62      167.72     10.30 o 
  -2   2   8      913.04      888.37     25.16 o 
  -1   2   8      308.87      312.98     13.16 o 
   0   2   8      115.32      111.65      9.95 o 
   1   2   8      308.82      320.62     14.79 o 
   2   2   8       98.42      116.53      8.21 o 
  -5   3   8      503.67      469.39     15.71 o 
  -4   3   8      429.44      408.90     11.90 o 
  -3   3   8       64.03       75.51      7.57 o 
  -2   3   8      296.13      285.13     21.04 o 
  -1   3   8      178.69      183.21     11.93 o 
   0   3   8      448.94      492.51     19.12 o 
   1   3   8      290.09      323.31     19.94 o 
   2   3   8       11.98       18.01      5.76 o 
   3   3   8        6.84       15.24      3.72 o 
  -7   4   8      355.54      396.32     22.69 o 
  -6   4   8       79.40       66.44     15.32 o 
  -5   4   8      755.62      753.62     21.18 o 
  -4   4   8      115.44      118.61      9.93 o 
  -3   4   8      590.51      558.29     20.75 o 
  -2   4   8      491.16      477.07     17.70 o 
  -1   4   8      221.80      252.33     12.46 o 
   0   4   8      103.45       91.65      7.86 o 
   1   4   8      247.35      269.03     17.35 o 
   2   4   8      373.31      380.55     19.28 o 
   3   4   8      101.93       79.06      9.63 o 
   4   4   8      170.27      154.23     16.02 o 
  -9   5   8        6.64        3.48      9.80 o 
  -8   5   8      291.78      276.52     25.33 o 
  -7   5   8      418.03      407.28     28.52 o 
  -6   5   8       38.78       47.20      8.20 o 
  -5   5   8       44.40       41.47      6.79 o 
  -4   5   8      533.40      528.37     19.34 o 
  -3   5   8      459.74      465.21     16.34 o 
  -2   5   8       58.51       67.13      8.91 o 
  -1   5   8      539.06      545.96     21.75 o 
   0   5   8       36.38       39.18      7.58 o 
   1   5   8      131.28      131.87     11.03 o 
   2   5   8       63.13       62.17      8.09 o 
   3   5   8       53.56       56.90      9.65 o 
   4   5   8       77.41       94.19     18.43 o 
   5   5   8       17.75       25.79     22.15 o 
 -10   6   8      106.55       98.51     19.94 o 
  -9   6   8       15.81        6.53      9.85 o 
  -8   6   8       44.00       30.04     13.66 o 
  -7   6   8       18.56       10.46     10.89 o 
  -6   6   8      383.25      397.42     18.97 o 
  -5   6   8      280.73      258.72     19.74 o 
  -4   6   8       72.07       78.74      8.13 o 
  -3   6   8       61.36       49.68      7.15 o 
  -2   6   8      130.36      138.36     12.42 o 
  -1   6   8      209.87      214.82     13.93 o 
   0   6   8       38.81       27.93      6.52 o 
   1   6   8       60.46       56.40      6.16 o 
   2   6   8      131.41      135.60     15.19 o 
   3   6   8      352.47      359.99     23.45 o 
   4   6   8      161.28      130.01     30.92 o 
 -10   7   8       14.26       12.46      9.00 o 
  -9   7   8      152.12      154.73     19.16 o 
  -8   7   8      169.36      185.98     21.37 o 
  -7   7   8       31.13       19.49     11.43 o 
  -6   7   8      139.77      149.13     15.10 o 
  -5   7   8      178.69      167.67     13.88 o 
  -4   7   8      581.82      612.26     20.34 o 
  -3   7   8       28.89       24.84      7.35 o 
  -2   7   8       13.21       10.86      3.80 o 
  -1   7   8       41.60       46.82      7.35 o 
   0   7   8      182.35      212.41     17.30 o 
   1   7   8      181.29      202.95     17.45 o 
   2   7   8       14.62       14.71      5.82 o 
   3   7   8       16.13       20.51     12.43 o 
  -9   8   8       76.62       92.60     15.77 o 
  -8   8   8       15.15       30.16     10.72 o 
  -7   8   8       65.01       79.93     27.99 o 
  -6   8   8       40.58       38.35      6.48 o 
  -5   8   8      241.61      261.66     26.73 o 
  -4   8   8      215.58      216.63     16.10 o 
  -3   8   8       61.26       59.53      7.87 o 
  -2   8   8       57.56       47.14      8.06 o 
  -1   8   8       41.82       49.89      9.78 o 
   0   8   8      250.33      264.14     21.14 o 
   1   8   8       17.74       21.31      6.31 o 
  -8   9   8       32.34       16.95      9.54 o 
  -7   9   8      205.82      239.51     20.81 o 
  -6   9   8       51.63       49.25      9.74 o 
  -5   9   8       81.84       71.26     10.78 o 
  -4   9   8       18.34       22.98      7.11 o 
  -3   9   8      186.60      179.62     16.48 o 
  -2   9   8       96.05       91.80     12.02 o 
  -1   9   8        2.42       10.61      7.19 o 
  -7  10   8       19.05       15.29      5.19 o 
  -6  10   8       75.14       65.38     10.49 o 
  -5  10   8       80.31       55.04     10.60 o 
  -4  10   8       19.54       21.06      7.20 o 
  -3  10   8       47.48       50.65     12.10 o 
   0   0   9        0.87       12.10      8.03 o 
  -1   1   9      645.82      589.81     18.31 o 
   0   1   9      256.21      246.13     10.15 o 
   1   1   9      199.85      180.96      9.40 o 
  -3   2   9     1082.30     1089.76     19.46 o 
  -2   2   9      129.18      148.52     11.16 o 
  -1   2   9      326.79      318.36     14.02 o 
   0   2   9      211.94      205.68     11.33 o 
   1   2   9      299.06      301.68     16.64 o 
   2   2   9      379.98      392.32     21.05 o 
  -5   3   9      146.95      151.08     12.66 o 
  -4   3   9      106.46      112.55      9.64 o 
  -3   3   9       80.54       89.46      8.75 o 
  -2   3   9      618.93      631.86     17.85 o 
  -1   3   9      461.00      485.22     16.72 o 
   0   3   9       67.56       70.34     10.14 o 
   1   3   9       77.54       59.90      9.04 o 
   2   3   9       42.58       37.63      6.32 o 
   3   3   9      630.68      679.13     32.51 o 
  -7   4   9      125.69      110.04     18.91 o 
  -6   4   9      202.22      248.39     30.92 o 
  -5   4   9       94.44       90.17     11.11 o 
  -4   4   9      486.05      486.21     16.42 o 
  -3   4   9      141.68      122.96     10.54 o 
  -2   4   9      148.74      183.90     14.73 o 
  -1   4   9       71.40       65.86      8.78 o 
   0   4   9      321.31      319.45     17.50 o 
   1   4   9      269.61      288.90     16.72 o 
   2   4   9      113.41      124.69     11.73 o 
   3   4   9       69.39       53.08     11.81 o 
   4   4   9      159.12      186.68     22.41 o 
  -9   5   9      145.56      131.62     21.91 o 
  -8   5   9       26.33       30.51     13.82 o 
  -7   5   9      113.82      101.69     27.49 o 
  -6   5   9       46.55       37.73      9.21 o 
  -5   5   9      315.88      313.91     23.79 o 
  -4   5   9      169.43      177.71     17.46 o 
  -3   5   9      109.73      105.77     10.47 o 
  -2   5   9       57.14       58.78      9.01 o 
  -1   5   9      217.89      224.36     13.21 o 
   0   5   9      246.78      253.84     14.05 o 
   1   5   9        6.70       10.31      4.84 o 
   2   5   9      200.26      195.17     22.35 o 
   3   5   9       85.63      103.79     54.35 o 
   4   5   9      231.03      230.15     31.61 o 
  -9   6   9       10.28        6.87     12.28 o 
  -8   6   9      134.85      163.00     32.36 o 
  -7   6   9      261.24      292.65     27.67 o 
  -6   6   9       37.58       39.96     13.43 o 
  -5   6   9       15.36       17.89      6.88 o 
  -4   6   9      211.14      203.49     15.55 o 
  -3   6   9      551.39      595.48     23.95 o 
  -2   6   9       99.61       95.68     10.43 o 
  -1   6   9        3.68       11.62      5.18 o 
   0   6   9       40.96       33.74      8.01 o 
   1   6   9      118.22      108.93     12.02 o 
   2   6   9      165.99      189.33     21.64 o 
   3   6   9        6.79       21.75      7.82 o 
  -9   7   9       31.59       29.66     13.06 o 
  -8   7   9       48.63       33.11     11.33 o 
  -7   7   9       98.20      127.87     14.47 o 
  -6   7   9      255.49      251.82     19.09 o 
  -5   7   9      244.03      215.39     21.59 o 
  -4   7   9       35.82       31.73      6.95 o 
  -3   7   9      188.13      188.58     13.52 o 
  -2   7   9      111.20      113.38     11.68 o 
  -1   7   9      177.27      203.16     16.59 o 
   0   7   9       67.61       59.55     12.26 o 
   1   7   9       43.38       34.24      8.27 o 
   2   7   9       18.12        7.50      9.04 o 
  -8   8   9       25.55       16.61      8.70 o 
  -7   8   9       48.55       31.26      9.16 o 
  -6   8   9      107.89       95.49     21.67 o 
  -5   8   9        5.06       25.16      7.86 o 
  -4   8   9      298.00      313.79     27.56 o 
  -3   8   9        1.19       16.84      6.55 o 
  -2   8   9      152.07      152.88     16.35 o 
  -1   8   9       53.78       43.86      9.25 o 
   0   8   9        4.61       11.02      4.62 o 
  -7   9   9       57.60       53.42     12.56 o 
  -6   9   9        8.74       16.17      7.37 o 
  -5   9   9      106.45      120.31     12.69 o 
  -4   9   9       99.62       99.03     12.19 o 
  -3   9   9       16.20       13.16      5.35 o 
  -2   9   9       40.83       37.01      9.39 o 
  -1   1  10      255.26      253.37     13.88 o 
   0   1  10      238.20      236.39     13.11 o 
   1   1  10       97.82       93.44      9.80 o 
  -3   2  10      153.44      165.27     13.41 o 
  -2   2  10        8.11       13.28      5.94 o 
  -1   2  10      350.73      340.16     27.36 o 
   0   2  10      591.15      576.02     21.01 o 
   1   2  10       41.36       37.41      6.78 o 
   2   2  10      209.50      225.55     14.93 o 
  -5   3  10      102.75      119.75     14.09 o 
  -4   3  10      268.11      221.62     17.26 o 
  -3   3  10      506.97      512.35     18.26 o 
  -2   3  10      214.23      217.29     15.97 o 
  -1   3  10       33.53       33.38      7.83 o 
   0   3  10       10.28       22.00      6.52 o 
   1   3  10      475.52      472.83     25.82 o 
   2   3  10      437.59      461.41     28.76 o 
   3   3  10       27.70       13.60      7.38 o 
  -7   4  10      118.13      134.35     19.20 o 
  -6   4  10      234.65      214.27     18.85 o 
  -5   4  10      163.74      160.69     24.19 o 
  -4   4  10      168.33      177.21     26.47 o 
  -3   4  10      225.73      228.30     14.09 o 
  -2   4  10      216.95      236.53     14.85 o 
  -1   4  10      330.97      336.48     17.53 o 
   0   4  10      106.34      109.22     12.21 o 
   1   4  10      372.65      387.12     28.69 o 
   2   4  10        8.67        6.38      9.32 o 
   3   4  10      318.45      311.64     27.17 o 
   4   4  10       81.38       79.65     17.98 o 
  -8   5  10       34.45       17.99     10.26 o 
  -7   5  10       48.86       28.57     11.09 o 
  -6   5  10      204.37      216.13     18.99 o 
  -5   5  10       42.23       24.18      7.58 o 
  -4   5  10      176.48      182.99     15.17 o 
  -3   5  10        8.98       11.33      5.99 o 
  -2   5  10      427.00      435.67     20.14 o 
  -1   5  10      262.63      258.92     17.28 o 
   0   5  10      136.81      120.19     11.39 o 
   1   5  10      121.09      130.74     14.56 o 
   2   5  10      120.41      129.82     19.72 o 
   3   5  10       44.39       50.70     13.73 o 
  -8   6  10       52.40       49.66     12.74 o 
  -7   6  10       28.58       20.26     10.49 o 
  -6   6  10        8.42       13.63      9.32 o 
  -5   6  10      180.29      162.74     16.19 o 
  -4   6  10      232.49      211.28     15.48 o 
  -3   6  10       10.71       30.31      7.76 o 
  -2   6  10       53.18       54.05      9.07 o 
  -1   6  10       49.66       36.24      8.21 o 
   0   6  10      289.69      287.97     19.54 o 
   1   6  10       15.01       25.12      6.65 o 
   2   6  10        9.99       14.24     11.33 o 
  -7   7  10      171.20      200.32     27.33 o 
  -6   7  10       20.40       17.43      8.22 o 
  -5   7  10       21.69       27.00      9.37 o 
  -4   7  10       67.18       55.79      8.66 o 
  -3   7  10      158.46      146.29     19.09 o 
  -2   7  10      143.57      154.83     15.09 o 
  -1   7  10       59.65       69.63     14.94 o 
   0   7  10       42.89       31.75      7.96 o 
  -6   8  10       26.52       26.95      9.40 o 
  -5   8  10       75.61       61.72     10.64 o 
  -4   8  10       60.68       44.96      8.79 o 
  -3   8  10      146.75      152.84     14.72 o 
  -2   8  10       21.52       21.48      9.64 o 
  -1   1  11      295.33      315.94     17.09 o 
   0   1  11       55.27       67.94      8.73 o 
   1   1  11      379.46      385.49     26.66 o 
  -3   2  11       46.09       44.76      9.87 o 
  -2   2  11      256.37      266.84     17.68 o 
  -1   2  11      183.02      193.40     13.63 o 
   0   2  11      146.90      176.35     12.82 o 
   1   2  11       81.93       70.08     10.96 o 
   2   2  11      297.00      293.66     20.74 o 
  -5   3  11      305.43      304.21     21.69 o 
  -4   3  11      346.91      350.60     32.51 o 
  -3   3  11        1.00       16.60      8.12 o 
  -2   3  11       35.59       17.93      6.76 o 
  -1   3  11      110.29      111.17     12.09 o 
   0   3  11      788.52      815.51     22.52 o 
   1   3  11       81.91       64.71     11.34 o 
   2   3  11       41.80       44.96     14.61 o 
   3   3  11        0.40        8.82     14.70 o 
  -7   4  11      107.58       58.15     32.02 o 
  -6   4  11       47.84       52.85     16.13 o 
  -5   4  11      129.31      136.22     19.28 o 
  -4   4  11      102.12      111.05     13.97 o 
  -3   4  11      221.28      245.78     16.12 o 
  -2   4  11      218.78      230.21     14.42 o 
  -1   4  11       28.39       36.84      8.26 o 
   0   4  11       68.61       61.76      9.68 o 
   1   4  11       90.13      107.60     20.29 o 
   2   4  11      184.10      187.04     24.37 o 
   3   4  11       16.93       24.26     18.77 o 
  -7   5  11       28.31       36.98     14.92 o 
  -6   5  11       36.01       31.61     12.99 o 
  -5   5  11       55.62       44.18     19.93 o 
  -4   5  11       84.76       78.48     12.32 o 
  -3   5  11      205.05      192.93     15.49 o 
  -2   5  11       23.28       29.09      6.83 o 
  -1   5  11       84.26      102.96     12.34 o 
   0   5  11       20.94       18.77      8.86 o 
   1   5  11      139.29      161.68     30.99 o 
   2   5  11       59.73       63.14     17.52 o 
  -6   6  11      198.69      229.04     25.87 o 
  -5   6  11       37.73       43.59     13.59 o 
  -4   6  11       23.56       23.27      7.03 o 
  -3   6  11        4.46       12.83      6.97 o 
  -2   6  11      167.99      180.51     17.84 o 
  -1   6  11      217.51      218.54     18.56 o 
   0   6  11        7.76       15.18      9.88 o 
  -5   7  11       23.80       23.41     12.74 o 
  -4   7  11       80.08       95.06     19.85 o 
  -3   7  11       99.15       95.87     11.87 o 
  -2   7  11       67.76       52.92     10.60 o 
   0   0  12     1105.23     1019.61     59.70 o 
  -1   1  12       21.30       19.40     11.69 o 
   0   1  12       91.57       72.01     14.38 o 
   1   1  12      233.21      237.15     17.38 o 
  -3   2  12      179.92      144.51     25.65 o 
  -2   2  12       16.84        8.23      6.30 o 
  -1   2  12      143.46      146.85     30.31 o 
   0   2  12       27.85       25.01      8.88 o 
   1   2  12      217.05      232.82     23.25 o 
   2   2  12      138.19      139.48     15.71 o 
  -5   3  12       32.75       37.75     12.87 o 
  -4   3  12       54.45       44.65     14.96 o 
  -3   3  12       32.62       31.15      9.85 o 
  -2   3  12       82.78       61.17     10.56 o 
  -1   3  12      125.60      158.17     15.41 o 
   0   3  12        1.33        2.00      8.65 o 
   1   3  12        6.08        5.95      5.37 o 
   2   3  12       26.67       24.93     17.74 o 
   3   3  12      151.37      151.76     37.01 o 
  -5   4  12       74.04       42.32     15.02 o 
  -4   4  12      161.93      178.71     19.64 o 
  -3   4  12       57.94       48.90     12.36 o 
  -2   4  12       63.17       63.64     12.78 o 
  -1   4  12        3.98       -3.09      6.60 o 
   0   4  12       85.51       62.26     16.18 o 
   1   4  12       97.00       90.52     21.21 o 
  -5   5  12      159.90      169.31     25.18 o 
  -4   5  12       77.78       88.62     14.61 o 
  -3   5  12       55.66       56.60     14.82 o 
  -2   5  12       97.26       81.44     11.60 o 
  -1   5  12       25.92       30.66     10.08 o 
   0   5  12      103.57      124.53     18.42 o 
  -3   6  12      154.52      114.75     29.21 o 
  -1   1  13        8.12       19.55      8.12 o 
   0   1  13      141.58      125.47     19.91 o 
   1   1  13      118.10      118.22     16.84 o 
  -3   2  13       11.82       26.48     12.78 o 
  -2   2  13       14.60       15.94     10.29 o 
  -1   2  13       35.95       18.67     11.00 o 
   0   2  13      137.69      171.82     21.14 o 
   1   2  13       20.67       21.27     11.37 o 
  -3   3  13      135.27      128.04     17.81 o 
  -2   3  13       33.33       27.14     15.41 o 
  -1   3  13        9.70        6.32     10.03 o 
   0   3  13        0.46        9.90      6.98 o 
                                                 
